# Supplementary material for: Decomposing cortical activity through neuronal tracing connectome-eigenmodes in marmosets
Source: Nat Commun. 2024 Mar 13;15:2289. doi: 10.1038/s41467-024-46651-8 (PMC10937940; doi:10.1038/s41467-024-46651-8)
Supplement: Supplementary file 4 — Source Data [file 41467_2024_46651_MOESM4_ESM.xlsx]

## Sheet: Fig. 1
Fig. 1a CC matrix
	AuA1	AuCPB	AuRT	AuCM	AuML	PGa-IPa	TPO	A10	TE3	PF	S2E	A24d	PE	A6M	A6Va	A1-2	A23c	A6DC	A3a	A4ab	A3b	A4c	MIP	PEC	TEO	V1	V2	V4	V4T	V5	A19DI	V3A	V6	A32	A32V	A9	A11	A8b	A46D	A8aD	A45	A8C	AIP	A47L	A8aV	A6DR	PG	A19M	PFG
AuA1	0	0.0855293	0.0891222	0.13977	0.129733	0.000549089	0.0848143	0.000534998	0	0	0.001449	0	0	0	0.000241866	9.55749e-05	3.76464e-05	0	0	0	0	0	0	0	0	0.000285493	0	0	0.000590493	0	0	0	0	0	0	0	0	0	0.0019766	0.00156161	0	0	0	0	9.72615e-05	0.000249274	0.000925744	0	0.000356549
AuCPB	0.105712	0	0.117467	0.0946217	0.132338	0.0181199	0.0793177	0.0133256	0.00894446	0	5.52944e-05	0	0	0	3.18066e-05	0	0	0	0	0	0	0	0	0	4.09467e-05	7.70179e-05	0	0	4.59517e-05	0	0	0	0	0	0.000362242	0	0.00053102	0.00236792	0.0132661	0.00908575	0.000247576	0	0.000105798	0.00019544	0.0004387	0.000740058	0.000420885	0	0
AuRT	0.0315167	0.096025	0	0.000137709	0.00060149	0.000109818	0.00352976	0.000158197	0	0	9.34842e-05	0	0	0	0	0	0	0	0	0	0	0	0	0	0	0	0	0	0	0	0	0	0	0	0	0	8.85034e-05	0	0	0	0	0	0	0	0	0	0	0	0
AuCM	0.0459619	0.00334971	0.029409	0	0.0600355	0.000549089	0.072161	0.00213147	0.000245344	0.00034459	0.000552944	0	0.000569476	0	0.00159556	0.0019115	0.000715281	0	0.000491108	7.78722e-05	0.0025971	0.000849618	0.000766284	0	4.09467e-05	0.000460387	0	0	0.000239527	8.59107e-05	0	0	0	0	0	8.8269e-05	0	0	0.00173941	0.00350331	8.25253e-05	0.000819672	0.000645989	8.80127e-06	9.66518e-05	0.000941321	0.0095648	0	0.00143526
AuML	0.423506	0.2251	0.0762378	0.0240635	0	0.000329453	0.033282	0.00127878	0.000167729	0	0	0	0	0	3.18066e-05	0	0	0	0	0	0	0	0	0	0	0.000209048	0	0	0	0.000367525	0	0	0	0	0	0	0	0.000505404	0.003716	0.00166493	0	0	0	0	0	0.000286151	0.000230144	0	0
PGa-IPa	0.00328299	0	0.000423281	0.0152642	0.00338195	0	0.0297152	0.0130926	0.140503	0.000191439	0.00571781	3.66623e-05	0	0	0.00212957	9.55749e-05	0	0	0	0	1.23384e-05	0	0	0	0.000450414	0.000691801	8.97757e-05	0.00146076	0.0577357	0.00122869	0	0.000270783	0	0	0.000211308	0.000529614	0.00955837	0.0020306	0.00233962	0.00208366	0.0208789	0.00321534	0.0139881	0.00546377	0.00928129	0.00301443	0.00740975	0.000590319	3.96165e-05
TPO	0.0236376	0.0741402	0.0361543	0.107081	0.0778946	0.151439	0	0.0877717	0.161489	0	0.00167873	3.66623e-05	0	0	0.000159033	0	0	0.000108131	0	0	0	0	0	0	8.18934e-05	0.00036079	0	0.000123355	0.0080209	0.00385903	0	7.45601e-05	0	0.00643225	0.0149123	0.0112102	0.0187627	0.0082892	0.0192783	0.00967436	0.00169177	0.00181124	0.00222984	0.00215657	0.00163101	0.00505144	0.00316593	0	0
A10	0	0.011389	8.91564e-05	0.00383091	0.0178168	0.0164727	0.0339332	0	0.0447937	0	0.000607647	0	0	0	0.000725599	0	0	0	0	0	0	0	0	0	0	0	0	0.000146902	0	0	0	0	0	0.0844768	0.27461	0.0739695	0.377733	0.0160801	0.300274	0.0296079	0.0187332	5.72974e-05	0.00456237	0.0887191	0.00313903	0.00317252	0.000640327	0.000590319	0.000563698
TE3	0	0.000893256	0.00218826	0.012138	0.0054331	0.292335	0.050176	0.0409038	0	0.0139367	0.00385711	0	0	0	0.00484337	3.18583e-05	0	0	3.34024e-05	0.000276625	2.46767e-05	0	0.00229885	0	0.239129	0.000370584	0.000901913	0.101642	0.0607128	0.00196616	0.00422219	0.000765245	0.000425508	0.000214408	0.00335074	0.00635537	0.027259	0.00292622	0.00115729	0.00322844	0.1183	0.00836606	0.0749426	0.0134002	0.00898031	0.00648225	0.0392058	0	0.0283544
PF	0	0	2.32266e-05	0.00212465	2.3876e-05	0.000329453	9.03234e-05	0	0.00251518	0	0.0689817	0.00527122	0.000569476	0.000838201	0.0990967	0.0611361	0	0.00398285	0.0232623	0.00641737	0.0126988	0.0293118	0.00613027	0.00012039	0	5.44393e-05	0	0.000533803	0.000221435	0.000266734	0	0	0	0	0	0	0	0	0	0.00232631	0.00078399	0.0319901	0.0224159	0.00277679	0.00287356	0.0028974	0.00671112	0	0.0624764
S2E	0.000656599	0	1.94765e-05	0.00418852	0.000916778	0.00142763	0.00143446	9.57965e-05	0.000303556	0.0255762	0	0.00337293	0.00626424	0.00425009	0.0561063	0.0694192	0.00131762	0.00766164	0.0369737	0.0126151	0.00785987	0.00254885	0	0.00012039	4.09467e-05	0.000108879	3.07958e-05	0	7.38116e-05	0.000419483	0	0	0	0	0	0	8.85034e-05	0.000139796	0	0.00673629	0	0.01766	0.00106918	0.000670113	0.000218951	0.00466459	0.0031145	0	0.0207504
A24d	0	0	0	0	0	0.000109818	5.001e-05	4.49357e-05	0	0	0.00542902	0	0.00740319	0.110907	0.00128553	0.000318583	0.0441215	0.0166698	0.0160015	0.0895291	0	0	0	0	0	0	0	0	0	0	0	0	0	0	0	0.000176538	0	0.0165465	0	0.00327688	0	0.000114595	0	2.92569e-05	0	0.00144384	9.17979e-06	0	0
PE	0	0	0	0.00149512	0	0.000109818	6.50639e-05	0	0.00147441	0.205605	0.0753673	0.0297754	0	0.0310397	0.0361691	0.165408	0.0609118	0.201261	0.099401	0.186211	0.0129986	0.0327103	0.0942529	0.234921	4.09467e-05	7.64444e-05	2.57594e-05	0.00305003	0.00211956	0.00487668	0.000527774	0.00303542	0.0343936	0	0	0	4.42517e-05	7.0916e-06	2.08221e-05	0.00273503	0.0113885	0.0592841	0.0783353	0.000840132	0.014325	0.0347037	0.0171807	0	0.141878
A6M	0	0	1.94765e-05	0	0.00017662	0	0	0	7.18838e-05	0.00421165	0.00247394	0.055116	0.00170843	0	0.0177907	0.00509733	0.00188232	0.227967	0.0109122	0.126408	0.000431843	0.026763	0	0	0	0	0	0	0	0	0	0	0	0	0	8.8269e-05	0	0.0718468	0.000199772	0.0153456	0.0127502	0.0126646	0.0018496	0.000606756	0.001015	0.0664336	0.000220743	0	0
A6Va	0	0	0	0.000472144	2.52315e-05	0.00208654	0.000590932	0.000102151	4.33651e-05	0.0663527	0.0134866	0.00920223	0	0.0222656	0	0.00337698	0	0.00369134	0.00731512	0.00315552	0.0792773	0.293118	0.00306513	0.00060195	4.09467e-05	0	6.47169e-05	0.00169738	0.000959551	0	0.00580552	0.00386741	4.4338e-05	0	0	0	0.000177007	0.00246951	6.24662e-05	0.000664013	0.0566536	0.14542	0.0101591	0.0283903	0.05857	0.0119598	0.00175002	0.000590319	0
A1-2	0	0	6.21796e-05	0.00413126	4.91075e-05	0.00175708	5.001e-05	1.91593e-05	0	0.153611	0.171507	0.00281483	0.234909	0.00622701	0.117214	0	0.0175432	0.0328057	0.0999028	0.073425	0.503151	0.12277	0	4.013e-05	0	0	0	0	0.000147623	0.000300687	0.000131944	0	0	0	0	0	8.85034e-05	0.00108501	0	0	0.00156798	0.000355244	0.00158448	0.00140466	0.0012071	0.000681872	0.00142204	0	0.0458576
A23c	0	0	0	5.90179e-05	0	0	6.02156e-05	0	0	0	0.00778796	0.0697503	0.0296128	0.00284776	0	0.000414158	0	0.00169686	0.00894606	0.0181253	0	0	0	0	0	0	0	0	0	0	0	0	0	0	0	0	4.42517e-05	0.000141406	8.32882e-05	0.000141965	0.000701465	0.000721947	0	0	9.3633e-05	0.00046841	0	0	0.000563698
A6DC	0	0	0	0	0	0	0.000160236	0	2.39613e-05	0.0173444	0.00721275	0.0231276	0.00797267	0.161642	0.0321448	0.0209628	0.00143056	0	0.00659314	0.110785	0.00249746	0.07774	0.0145594	0.00971147	0	0	0	0.000556199	0.000221435	0	0.000923605	0.00425205	0.00038117	0	0	0	0	0.00140546	4.16441e-05	0.00965361	0.00940788	0.154023	0.00300777	0.00217739	0.0109493	0.135723	0.0025195	0	0.00281849
A3a	0	0	0	0.000314762	0	0.000219635	6.50639e-05	0	0	0.0530669	0.0276179	0.0392069	0.322039	0.0068176	0.103421	0.122431	0.204683	0.00701285	0	0.148341	0.211522	0.208156	0	4.013e-05	0	0	0	0	0	0	0	0.000135391	0	0	0	0	0	0.00106465	0	0	0.000165051	0.00536909	2.05373e-05	3.80581e-05	0.000213789	0.000314715	0.000635276	0	0.000563698
A4ab	0	0	0	3.93453e-05	0	0.000109818	0.00010002	0	0	0.00302473	0.0250442	0.504534	0.20131	0.143071	0.00946239	0.164771	0.243384	0.285238	0.294227	0	0.0358416	0.0152931	0	4.013e-05	0	0	0	0	0	0	0	0	0	0.000214408	0	0	0	0.000531749	4.16441e-05	0.00113572	0.000288838	0.00481903	4.10745e-05	0	0.000119055	0.00212375	0.000156056	0.000590319	0.000563698
A3b	0	0	1.94765e-05	0.00139676	0	0	0	0	0	0.0169998	0.0523157	0.0113034	0.0874146	0.00100502	0.0343914	0.238523	0.0423521	0.00486944	0.286571	0.0974213	0	0.0101954	0	0	0	0	0	0	0	0	0	0.000135391	0	0	0	0	4.42517e-05	0.00053187	0	0	8.25253e-05	0.000504217	0	5.41419e-05	0.000232596	0	0.000108077	0	0.0101466
A4c	0	0	0	1.96726e-05	0	0	5.001e-05	0	0	0.0186079	0.00475871	0.00503015	0	0.00434501	0.110355	0.00159291	0.000564695	0.0117143	0.0014697	0.00443328	0.0439077	0	0	0	0	0	0	0	0	0	0	0.00014912	0	0	0	0	0	0.000156015	0	0	0.000536414	0.00880152	8.2149e-05	0.000185118	2.54224e-05	0.00136274	0.000146877	0	0
MIP	0	0	0	3.93453e-05	4.77521e-05	0	0	0	4.33651e-05	7.65755e-05	0	0	0	0	0.000481973	0	0	0	0	5.84283e-05	0	0.000424809	0	0.131025	0	0.0019949	0.000705929	0.00683569	0.0129645	0.0065477	0.0335137	0.0642442	0.0625306	0	0	0	0	1.94386e-05	0	0.000490557	0.00235197	0.00848001	0.0324488	0.000447069	0.0296736	0.0148046	0.0136049	0.000590319	0.000950796
PEC	0	0	0	0	4.91075e-05	0.000109818	5.001e-05	0	0	0.000191439	0.000599687	3.66623e-05	0.00313212	0.00100476	0.00276786	0.00159291	0	0.00827964	0.000281438	0.0065579	0	0.00297366	0.239847	0	0	0.000239189	0.000390567	0.0013576	0.00157501	0.00493353	0.00197915	0.00597072	0.03284	0	0	0	0	4.07398e-05	0	0.00125072	8.25253e-05	0.0219532	0.0010808	0.000288355	0.00374747	0.0089226	0.00220976	0	0.0104544
TEO	0	0	0	9.83632e-05	2.3876e-05	0	0	2.79877e-05	0.00885443	0.000421165	0	0	0	0	0.000833114	0	0	0	0	0	0	0	0	0	0	0.00593995	0.00315091	0.179955	0.0281863	0.00180334	0.0081805	0.000480734	8.86761e-05	0	0	0	0	6.86577e-06	0	0	0.0308645	0.00162184	0.00946102	0.00166146	0.00160957	0.00025486	0.00390218	0.000590319	0.000277316
V1	0	0	0	3.93453e-05	0.000126157	0	0	0	0	0	0	0	0	0	0	0	0	0	0	0	0	0	0	0.00044143	0.000286627	0	0.605473	0.00170154	0.0968018	0.248474	0.00686106	0.0678663	0.349137	0	3.01869e-05	0	0	0.00229364	2.08221e-05	0.000490557	0	0	0	0.000654879	0.000780749	0	0.00104101	0.0312869	0
V2	0	0	0	0.000275417	0.00176485	0.000219635	0.00595119	6.38325e-05	0.000282978	0	0	0.000350324	0	0	0.000222646	0	0	0	0	0	0	0	0.0237548	0.00453469	0.0285808	0.497665	0	0.0524848	0.04239	0.0736559	0.316269	0.208301	0.183382	0.00471698	3.01869e-05	0	8.85034e-05	3.88772e-05	0.000324704	0.001381	0.000701465	0.000103135	0.000613835	0.00614657	0.00914327	0.00148274	0.012273	0.0312869	0.0011274
V4	0	0	0	0.001082	0.00100957	0.00625961	0.000525359	0.000298331	0.0204662	0.00256528	2.76472e-05	0	0	0	0.000820433	0	0	0	0	0	0	0.000424809	0.0091954	0.00188611	0.183646	0.0322334	0.0415582	0	0.0198438	0.0144267	0.074812	0.0197608	0.0251477	0	0	0.000529614	0.000486769	0.000160108	0.000208221	0	0.0154735	0.0018106	0.0181483	0.0174034	0.00874724	0.000749948	0.0410732	0.00236128	0.00457403
V4T	0	0	0	0.00149512	0.00133706	0.000549089	0.000430188	5.59754e-05	0.00273656	0.011448	5.52944e-05	0	0	0	0.00227592	0	0	0.000108131	0	0	0	0.000424809	0.0168582	0.0084273	0.00397183	0.0213234	0.0181453	0.0971299	0	0.0516786	0.070062	0.00786218	0.0181442	0	0	0	0	7.0916e-06	0	0	0.0323086	0.00228649	0.0180528	0.00353019	0.0228342	0.00055872	0.0396578	0	0.0153884
V5	0	0	0	0.0048198	0.0430737	0.000439271	0.00266124	0	0.000414247	0.000268014	0	0	0	0	0.000447529	0	0	0	3.34024e-05	0.000296069	0	0.000424809	0.0199234	0.0437417	0.00114651	0.0710425	0.0240885	0.0229976	0.249932	0	0.0236179	0.055952	0.0765184	0	0	0	0	0	0	0	0.00965546	0.000504217	0.000716521	0.00170269	0.0305683	0.000167532	0.0184848	0	0.000920246
A19DI	0	0	0	0	0	0	0	0	0	0	0	0	0	0	0	0	0	0	0	0	0	0	0.0122605	0	0.000777987	0.0305656	0.0461206	0.013448	0.0102859	0.00806758	0	0.0538612	0.026757	0	0	0	0	0	0	0	0.00144419	0.00103135	0.00153179	0.00831437	0.00651047	0.00103357	0.00191432	0.00531287	0
V3A	0	0	0	5.90179e-05	0.000143256	0	0.00010002	0	0.000260191	0	5.52944e-05	0	0	0	0.00101127	0	0	0	0	0	0	0	0.225287	0.0764878	0	0.00476172	0.00956451	0.00836318	0.00968782	0.00759869	0.023354	0	0.0353035	0	0	0	0	3.06485e-05	0	0	0.000453889	0.002544	0.0155757	0.00443929	0.0151274	0.00361219	0.0123299	0.000590319	0.00107871
V6	0	0	0	0	0	0	0.00010002	0	0	0.000114863	0	0	0	0	0.000254453	0	0	0	0	5.84283e-05	0	0.000424809	0.157854	0.186725	0	0.152345	0.0785644	0.0887483	0.0152096	0.0517959	0.102388	0.18227	0	0	0	0	0	0	0	0	0.000949041	0.00238421	0.00975062	0.0115439	0.0320629	0.000884322	0.011084	0.0301063	3.96165e-05
A32	0	0	0	0	0.000227083	0.000109818	0.000410286	0.078347	0.0074668	3.82878e-05	4.67421e-05	7.33245e-05	0	0	0	0	0	0	8.10241e-05	0	0	0	0	0	0	0	0	0	0	0	0	0	0	0	0.147312	0.193662	0.0506239	0.140914	0.0151998	0	0.000123788	1.14595e-05	0	0.00077173	0.000633637	0.000497714	0	0	0
A32V	0	0	0	0	7.56945e-05	0	0.000265613	0.0346915	0.00115014	0	0	3.66623e-05	0	0	0	0	0	0	0	0	0	0	0	0	0	0	0	0	0	0	0	0	0	0.0696827	0	0.00785594	0.026374	0.000281919	0.000208221	0	0	0	0	0	0	0	0	0	0
A9	0	0	4.27031e-05	1.96726e-05	0.00308721	0.000549089	0.0024492	0.112328	0.00894108	0	0	0	0	8.66251e-05	0	0	0	0	0	0	0	0	0	0	0	0	0	0	0	0	0	0	0	0.254288	0.0204063	0	0.0567307	0.127082	0.108288	0.019271	0.000288838	0.000171892	3.52659e-05	0.00789607	0.000197955	0.000865583	9.17979e-06	0	0
A11	0	0	0	0	0.000529861	0.000768724	0.00115227	0.0617654	0.0315263	0	0	3.66623e-05	0	0.000195771	0.000241866	0	0	0	0	0	0	0	0	0	0.00012284	0	0	0.000173806	0	0	0	0	0	0.00643225	0.0441332	0.0390149	0	0.00895278	0.00417648	0.0215971	0.00602434	0.000481298	0.00475343	0.0250468	0.00142244	0.00400172	0.000411821	0.00826446	7.9233e-05
A8b	0	0	0	0.0012573	0.00068125	0.000878542	0.000545771	0.00734688	0.00739313	7.65755e-05	0	0.00139317	0	0.146215	0.00287666	0	0	0.00531874	8.10241e-05	0.00190839	0.000715625	0.000849618	0	0	0	0	0	5.33803e-05	0.000147623	0	0	0	0	0.24078	0.000301869	0.298261	0.0240287	0	0.048615	0.0680684	0.00656076	0.029986	0.00277937	0.0099371	0.00493757	0.0988053	0.000699783	0	3.96165e-05
A46D	0	0	0	0.000314762	0.00388919	0.0018669	0.00917682	0.100013	0.00326902	0	0.000121131	0.00102654	0	0	0.000636132	0	0	0	0	0	0	0	0	0	0	0	0	0	0	0	0	0	0	0	0.000150934	0.0100627	0.00756704	0.010187	0	0.0841022	8.25253e-05	2.2919e-05	5.58032e-05	0.0064375	0.000906833	0.00542432	8.06428e-05	0	0
A8aD	0	0	2.32266e-05	0.00151304	0.00728241	0.000658906	0.0026074	0.016874	0.0026519	7.65755e-05	0.000359414	0.00471313	0	0.0139039	0.000789212	3.18583e-05	0.000112939	0.000741359	0	1.94439e-05	0	0	0	4.013e-05	0	0	0	0	0.000147623	0	0	0.000135391	0	0.00128645	3.01869e-05	0.0917115	0.0223914	0.100107	0.179854	0	0.000742727	0.0280426	0.0162719	0.0507024	0.0380937	0.0660838	0.00336307	0.012987	0.00126773
A45	0	0	0	0.000157381	2.52315e-05	0.000658906	0.000225299	0.00139605	0.000130095	0.00245042	0.000854482	0.000256636	0	0	0.0245295	0	0	0	0	0	0.00151762	0.000424809	0.0045977	4.013e-05	0.00204733	0.000797166	0.000970522	0.00777234	0.00818043	0.00182829	0.00474997	0.0025606	0.00143262	0	0	8.8269e-05	0.000354014	0.00019447	0	0.00028393	0	0.021731	0.018409	0.0376782	0.129713	0.00266685	0.00178797	0	0
A8C	0	0	0	5.90179e-05	0	0.000109818	0.00010002	1.91593e-05	4.33651e-05	0.00287158	0.0114888	0.000989881	0.000569476	0.00992442	0.0723663	0.00159291	3.76464e-05	0.00676926	0.000133609	0.00164385	0.000653933	0.134664	0.00229885	0.00690236	0	0	0	0.000626174	0.000295247	0.000778006	0.00382636	0.00472686	0.000730108	0	0	0	0	0.000333552	0.000199772	0.00348519	0.00255828	0	0.00321874	0.00502868	0.0414642	0.0300936	0.00175028	0	0.000563698
AIP	0	0	0	0.000727888	0	0	5.001e-05	2.24679e-05	0.00674556	0.0604181	0.000414708	0.000219974	0	0	0.00384654	0.0003823	0	0	0.000300621	0.000907651	0	0	0.00229885	0.0109956	0	0.000316207	7.34776e-05	0.00676522	7.38116e-05	0.000612431	0.00395831	0.0075405	0.00180394	0	0	0	0.000354014	0.000118468	0	0.00028393	0.00189808	0.0111749	0	0.000684805	0.00699234	0.0108728	0.0225485	0	0.0413993
A47L	0	0	0	0.00170977	0.0013308	0.0218537	0.00305749	0.0379036	0.0213388	0.00585803	0.0091487	0.000109987	0	0.000606376	0.0232043	3.18583e-05	0	0	0	0	0.000123384	0.000424809	0.00383142	0.00144468	0.0042994	0.00117925	0.000625268	0.00803048	0.0125404	0.000888167	0.00131944	0.00188956	0.000316706	0.000214408	0.000150934	0.0170359	0.0535003	0.00690128	0.0255864	0.0339361	0.161584	0.0348824	0.0305544	0	0.251796	0.0203108	0.00530124	0.00118064	0.00152356
A8aV	0	0	0	0.0195694	0.00787656	0.00878542	0.0101125	0.0226426	0.000765726	0.00945708	0.00413676	0.000476609	0.000284738	0.0114261	0.0544604	3.18583e-05	0	0.000119133	0	0	2.46767e-05	0.00722175	0.0176245	0.0076247	0	0.000776096	0.00058427	0.0097218	0.0325134	0.00778125	0.00224304	0.0087396	0.0093025	0	3.01869e-05	0.000529614	0.00185857	0.00507387	0.0358958	0.183416	0.0933773	0.058006	0.0461135	0.267124	0	0.0348226	0.00390555	0.00177096	0.00184956
A6DR	0	0	0	0.000118036	0.000377117	0.000329453	8.01178e-05	0.00224305	0.000477016	7.65755e-05	0.000240273	0.000403285	0.000284738	0.092365	0.00319226	0.000159291	0	0.0727984	6.68047e-05	0.00153858	0	0.000849618	0	0.00943055	0	0	0	0.000160141	0.000221435	0	0.00105555	0.000676956	0.00076234	0	0	0.000970959	0.00190282	0.0585844	0.0122141	0.0580071	0.0188983	0.0936676	0.0093905	0.00770385	0.0272116	0	0.00702914	0.00531287	0.00327575
PG	0	0	0	0.00779037	0.00206846	0.00263562	0.00154214	0.000247147	0.0216871	0.00287158	0.00257318	0.00175979	0	0.000247279	0.0017116	0.00258052	0	0.000108131	0.000615462	0.00114539	0	0	0	0.00353144	8.18934e-05	0.0020461	0.000992482	0.00460544	0.00102215	0.0104194	0.0051458	0.0109234	0.0009328	0	0	0.00176538	0.00168156	0.000153501	0.000491281	0.00650415	0.000165051	0.0245128	0.0929467	0.00849053	0.00576247	0.0166536	0	0.00236128	0.134834
A19M	0	0	0	0.000393453	0.000726292	0	0.00806666	0	0.000158614	0	0.000138236	0	0	0	0.000986005	0	0	0	3.34024e-05	5.84283e-05	0	0	0	0.0372407	0	0.0166078	0.0144718	0.0167511	9.19033e-05	0.0467451	0	0.00894721	0.00796488	0	0	0	0	0.000955415	0.00258193	0.00558222	0	0.00359892	0.00359962	0.00132792	0.0142343	0.00735696	0.0209277	0	0.004196
PFG	0	0	0.000155812	0.0333329	0.00623516	0.0209752	0.00410564	4.49357e-05	0.00796434	0.216824	0.0905486	0.00373067	0.0187927	0.00262992	0.0268513	0.0412565	0.0106916	0.00878073	0.0156908	0.0111138	0.00193104	0.00169924	0.00613027	0.00626028	4.09467e-05	0.000977572	9.85668e-05	0.000507113	0.00638219	0.0167123	0.000131944	0.00249386	0.00549474	0	0	0.000617883	0.000486769	0.000479792	0	0.0126554	0.000990303	0.0330498	0.154278	0.0104462	0.00490132	0.0098368	0.0863634	0	0
A23b	0	0	1.94765e-05	0.00145578	0.00141025	0	0.0079975	0.000338584	4.33651e-05	0	0.0293972	0.0749905	0.00512528	0.00898427	0.0030349	0.000573449	0.238377	0.0160185	0.0118487	0.0295394	0	0	0	0.00674184	0	0	4.62443e-06	0	0	0.000496391	0	0	0	0	6.03737e-05	0.00105923	0.000663776	0.00719055	0.00888257	0.110769	0.000165051	0.0102123	0.0010308	0.00334953	0.00243648	0.0765938	0.00743812	0.0596222	0.0491383
PGM	0	0	0	0.00104265	0.000454167	0	0.00235047	6.74036e-05	0.00028871	0	0	0	0	0	0.00180039	0	0	0.000585882	0	5.84283e-05	0	0	0	0.0178177	0	7.64444e-05	0.000478236	0	0.000137855	0.00288282	0	0.00507009	0	0	0	0.000176538	0.000177007	0.00161394	0.00391455	0.0126827	8.25253e-05	0.0111682	0.0102215	0.00141538	0.00728822	0.0344508	0.00920708	0.180047	0.00241661
A23a	0	0	1.94765e-05	0.0048198	0.00959808	0.000658906	0.0221649	0.00398832	0.00206889	0.000268014	0.0139907	0.0257857	0.00484055	0.0129725	0.00156525	0.000860174	0.069834	0.0047762	0.00147762	0.00570232	0	0.000424809	0	8.026e-05	0	0	0.000210637	2.66902e-05	7.38116e-05	0	0.000131944	0.000135391	0.000158353	0	0.000120747	0.0407803	0.00177007	0.0290799	0.0335121	0.0786374	4.12626e-05	0.00234919	0.000702207	0.00439746	0.000547676	0.0188486	0.00717359	0.0153483	0.0141273
OPt	0	0	0	0.0014361	4.91075e-05	0	0.00140028	0.000127665	0.00366663	0.00784899	5.52944e-05	0	0.000284738	0	0.000897219	0	0	0	0	1.94439e-05	0	0	0.00153257	0.0048156	0	0.00787266	0.00723647	0.0503678	0.000395473	0.00629096	0.0112152	0.0188033	0.00991338	0	0	0.00132404	0.00172582	9.19456e-05	0.00081206	0.000141965	0.00140293	0.0142117	0.0465315	0.00419468	0.0104338	0.0144227	0.169946	0.0188902	0.0741396
LIP	0	0	0	0.000826251	7.56945e-05	0	0.00125025	0.000226239	0.0139373	0.00245042	0	3.66623e-05	0.000284738	0	0.000667939	0.000127433	0	0.000108131	0	0.000354497	0	0	0	0.0162928	0	0.00603763	0.00673709	0.00566874	0.00333638	0.0073708	0.0151735	0.113612	0.0035734	0	0	8.8269e-05	0.00336313	0.000142033	0.000208221	0.00333058	0.000701465	0.0321957	0.0792266	0.00569579	0.0105763	0.0498987	0.108055	0.0112161	0.0228587
MST	0.0604071	0.00379634	0.00572682	0.0511078	0.0334118	0.0510652	0.074627	0.00276727	0.00595296	0.00210583	0.00180503	0.000219974	0	0	0.00527676	0.0015292	0.000112939	0	0.000100207	0.000548936	0	0.000849618	0.00689655	0.00333079	0.00012284	0.0113421	0.00373487	0.0061132	0.117243	0.312213	0.00250693	0.00832539	0.00419711	0	0	8.8269e-05	0.000177007	0.000112787	0.00261363	0.00185007	0.0065195	0.00256151	0.00635223	0.00331872	0.0133946	0.00334094	0.0809486	0.00177096	0.037626
Fig. 1a Markov chain transition matrix
	AuA1	AuCPB	AuRT	AuCM	AuML	PGa-IPa	TPO	A10	TE3	PF	S2E	A24d	PE	A6M	A6Va	A1-2	A23c	A6DC	A3a	A4ab	A3b	A4c	MIP	PEC	TEO	V1	V2	V4	V4T	V5	A19DI	V3A	V6	A32	A32V	A9	A11	A8b	A46D	A8aD	A45	A8C	AIP	A47L	A8aV	A6DR	PG	A19M	PFG
AuA1	0	0.157543	0.164161	0.257453	0.238965	0.00101141	0.156226	0.000985455	0	0	0.00266904	0	0	0	0.000445513	0.000176047	6.93438e-05	0	0	0	0	0	0	0	0	0.000525872	0	0	0.00108768	0	0	0	0	0	0	0	0	0	0.00364085	0.00287646	0	0	0	0	0.000179154	0.000459158	0.0017052	0	0.000656755
AuCPB	0.175133	0	0.194607	0.156759	0.219242	0.0300191	0.131405	0.0220764	0.0148182	0	9.16057e-05	0	0	0	5.26937e-05	0	0	0	0	0	0	0	0	0	6.7836e-05	0.000127595	0	0	7.61276e-05	0	0	0	0	0	0.000600123	0	0.000879736	0.00392291	0.0219779	0.0150523	0.000410156	0	0.000175274	0.000323783	0.00072679	0.00122605	0.000697276	0	0
AuRT	0.238293	0.726028	0	0.00104119	0.00454776	0.000830312	0.0266879	0.0011961	0	0	0.000706817	0	0	0	0	0	0	0	0	0	0	0	0	0	0	0	0	0	0	0	0	0	0	0	0	0	0.000669159	0	0	0	0	0	0	0	0	0	0	0	0
AuCM	0.176817	0.0128864	0.113137	0	0.230958	0.00211236	0.277605	0.00819983	0.000943847	0.00132565	0.00212719	0	0.00219079	0	0.00613816	0.00735359	0.00275171	0	0.00188931	0.000299577	0.00999112	0.0032685	0.00294791	0	0.000157523	0.00177112	0	0	0.000921466	0.000330501	0	0	0	0	0	0.000339574	0	0	0.00669154	0.0134773	0.000317477	0.0031533	0.00248514	3.38587e-05	0.000371822	0.00362129	0.0367961	0	0.00552149
AuML	0.534511	0.284101	0.0962203	0.0303708	0	0.000415805	0.0420055	0.00161396	0.000211692	0	0	0	0	0	4.01434e-05	0	0	0	0	0	0	0	0	0	0	0.000263842	0	0	0	0.000463857	0	0	0	0	0	0	0	0.000637874	0.00469	0.00210132	0	0	0	0	0	0.000361153	0.000290466	0	0
PGa-IPa	0.00901947	0	0.00116289	0.0419359	0.00929134	0	0.0816375	0.0359698	0.386009	0.000525946	0.0157087	0.000100723	0	0	0.00585062	0.000262576	0	0	0	0	3.38976e-05	0	0	0	0.00123743	0.0019006	0.000246644	0.0040132	0.158619	0.00337561	0	0.000743929	0	0	0.000580533	0.00145503	0.02626	0.00557874	0.00642771	0.0057245	0.0573612	0.00883361	0.03843	0.0150108	0.0254988	0.00828164	0.020357	0.0016218	0.00010884
TPO	0.0279005	0.0875111	0.0426745	0.126393	0.0919425	0.17875	0	0.103601	0.190613	0	0.00198149	4.32741e-05	0	0	0.000187714	0	0	0.000127632	0	0	0	0	0	0	9.66624e-05	0.000425857	0	0.000145601	0.00946744	0.00455499	0	8.80066e-05	0	0.00759227	0.0176017	0.0132319	0.0221465	0.00978412	0.022755	0.0114191	0.00199687	0.00213788	0.00263198	0.0025455	0.00192515	0.00596244	0.0037369	0	0
A10	0	0.00805658	6.30692e-05	0.00270998	0.0126036	0.0116528	0.0240043	0	0.031687	0	0.000429849	0	0	0	0.000513289	0	0	0	0	0	0	0	0	0	0	0	0	0.000103919	0	0	0	0	0	0.0597589	0.194259	0.052326	0.267208	0.0113751	0.212413	0.0209446	0.0132519	4.05322e-05	0.00322742	0.0627599	0.00222055	0.00224424	0.000452967	0.000417591	0.00039876
TE3	0	0.000735686	0.00180225	0.00999688	0.00447471	0.240767	0.041325	0.0336884	0	0.0114783	0.00317672	0	0	0	0.00398901	2.62385e-05	0	0	2.75102e-05	0.000227829	2.03238e-05	0	0.00189333	0	0.196946	0.000305213	0.000742816	0.0837122	0.0500031	0.00161933	0.0034774	0.000630256	0.000350449	0.000176587	0.00275967	0.00523429	0.0224506	0.00241004	0.000953142	0.00265895	0.0974319	0.00689029	0.0617227	0.0110364	0.00739618	0.00533879	0.0322899	0	0.0233527
PF	0	0	4.99258e-05	0.00456694	5.13217e-05	0.000708162	0.000194151	0	0.00540639	0	0.148277	0.0113305	0.00122409	0.00180172	0.213009	0.131412	0	0.00856116	0.0500024	0.0137942	0.0272961	0.0630059	0.013177	0.000258779	0	0.000117018	0	0.00114741	0.000475976	0.000573346	0	0	0	0	0	0	0	0	0	0.00500042	0.00168519	0.068763	0.0481831	0.00596873	0.00617674	0.00622799	0.0144256	0	0.134294
S2E	0.00215385	0	6.38889e-05	0.0137397	0.00300732	0.00468307	0.00470547	0.000314242	0.000995758	0.083898	0	0.0110643	0.0205486	0.0139416	0.184046	0.227717	0.00432221	0.0251326	0.121285	0.0413815	0.0257828	0.00836103	0	0.000394917	0.000134318	0.000357155	0.00010102	0	0.000242125	0.00137603	0	0	0	0	0	0	0.000290319	0.000458575	0	0.0220971	0	0.0579304	0.00350724	0.00219818	0.000718227	0.0153013	0.0102165	0	0.0680677
A24d	0	0	0	0	0	0.000345036	0.000157126	0.000141184	0	0	0.0170574	0	0.0232601	0.348458	0.00403901	0.00100096	0.138625	0.0523748	0.050275	0.281292	0	0	0	0	0	0	0	0	0	0	0	0	0	0	0	0.000554665	0	0.0519873	0	0.0102956	0	0.000360045	0	9.19222e-05	0	0.0045364	2.8842e-05	0	0
PE	0	0	0	0.000764046	0	5.61197e-05	3.32494e-05	0	0.000753465	0.10507	0.0385147	0.015216	0	0.0158621	0.0184834	0.084528	0.0311275	0.10285	0.0507965	0.0951589	0.00664262	0.0167158	0.0481657	0.120051	2.09248e-05	3.90651e-05	1.31637e-05	0.00155865	0.00108315	0.00249211	0.000269707	0.00155118	0.017576	0	0	0	2.26138e-05	3.62399e-06	1.06406e-05	0.00139767	0.00581982	0.0302957	0.0400314	0.00042933	0.00732047	0.0177345	0.00877978	0	0.0725033
A6M	0	0	2.88304e-05	0	0.000261445	0	0	0	0.000106407	0.00623437	0.00366209	0.0815864	0.00252893	0	0.026335	0.0075454	0.00278633	0.337451	0.016153	0.187118	0.000639242	0.0396163	0	0	0	0	0	0	0	0	0	0	0	0	0	0.000130662	0	0.106352	0.000295716	0.0227155	0.0188736	0.018747	0.00273789	0.000898161	0.00150246	0.0983394	0.000326758	0	0
A6Va	0	0	0	0.000562393	3.00545e-05	0.00248537	0.000703888	0.000121677	5.16543e-05	0.0790359	0.0160645	0.0109612	0	0.0265216	0	0.00402248	0	0.00439693	0.00871339	0.00375869	0.094431	0.349147	0.00365103	0.000717012	4.87736e-05	0	7.70874e-05	0.00202183	0.00114297	0	0.00691523	0.00460666	5.28132e-05	0	0	0	0.000210841	0.00294155	7.44065e-05	0.000790938	0.0674828	0.173217	0.012101	0.033817	0.0697655	0.0142459	0.00208453	0.000703157	0
A1-2	0	0	3.88524e-05	0.00258138	3.06844e-05	0.0010979	3.12483e-05	1.19715e-05	0	0.0959823	0.107165	0.00175882	0.146781	0.0038909	0.07324	0	0.0109617	0.0204984	0.0624234	0.045879	0.31439	0.0767117	0	2.50749e-05	0	0	0	0	9.22412e-05	0.000187882	8.24438e-05	0	0	0	0	0	5.53006e-05	0.000677962	0	0	0.00097974	0.000221971	0.000990049	0.000877691	0.000754249	0.000426062	0.000888549	0	0.0286538
A23c	0	0	0	0.000400719	0	0	0.00040885	0	0	0	0.0528785	0.473589	0.201064	0.0193357	0	0.00281204	0	0.0115213	0.0607418	0.123067	0	0	0	0	0	0	0	0	0	0	0	0	0	0	0	0	0.000300459	0.000960114	0.000565509	0.000963909	0.00476279	0.00490186	0	0	0.000635747	0.0031804	0	0	0.00382738
A6DC	0	0	0	0	0	0	0.000188078	0	2.81248e-05	0.0203581	0.00846605	0.0271463	0.00935801	0.189729	0.0377303	0.0246053	0.00167914	0	0.00773878	0.130036	0.00293142	0.0912482	0.0170892	0.0113989	0	0	0	0.000652845	0.000259912	0	0.00108409	0.00499089	0.000447403	0	0	0	0	0.00164967	4.88802e-05	0.011331	0.0110426	0.180786	0.00353041	0.00255573	0.0128518	0.159307	0.00295729	0	0.00330823
A3a	0	0	0	0.000214798	0	0.000149882	4.44005e-05	0	0	0.0362135	0.0188468	0.0267553	0.219763	0.00465242	0.0705755	0.0835488	0.139679	0.00478567	0	0.10123	0.144345	0.142049	0	2.73853e-05	0	0	0	0	0	0	0	9.23928e-05	0	0	0	0	0	0.000726531	0	0	0.000112633	0.00366394	1.40149e-05	2.59714e-05	0.000145893	0.000214766	0.000433521	0	0.000384675
A4ab	0	0	0	2.02846e-05	0	5.66168e-05	5.15656e-05	0	0	0.00155941	0.0129116	0.260114	0.103786	0.0737604	0.00487836	0.0849482	0.125477	0.147055	0.151689	0	0.0184782	0.00788441	0	2.06891e-05	0	0	0	0	0	0	0	0	0	0.000110539	0	0	0	0.000274145	2.14697e-05	0.000585523	0.000148911	0.00248446	2.11761e-05	0	6.13793e-05	0.00109491	8.04553e-05	0.00030434	0.000290616
A3b	0	0	2.16421e-05	0.00155207	0	0	0	0	0	0.01889	0.0581328	0.0125602	0.0971343	0.00111678	0.0382154	0.265045	0.0470613	0.00541088	0.318435	0.108254	0	0.0113291	0	0	0	0	0	0	0	0	0	0.000150446	0	0	0	0	4.91721e-05	0.000591009	0	0	9.17014e-05	0.000560282	0	6.0162e-05	0.000258459	0	0.000120094	0	0.0112748
A4c	0	0	0	9.00147e-05	0	0	0.000228827	0	0	0.0851426	0.0217741	0.0230161	0	0.0198812	0.504942	0.00728858	0.00258383	0.0536002	0.00672482	0.020285	0.200905	0	0	0	0	0	0	0	0	0	0	0.000682318	0	0	0	0	0	0.000713867	0	0	0.00245443	0.0402725	0.000375883	0.000847029	0.000116324	0.00623541	0.000672052	0	0
MIP	0	0	0	7.13704e-05	8.66199e-05	0	0	0	7.86622e-05	0.000138904	0	0	0	0	0.000874275	0	0	0	0	0.000105986	0	0.000770582	0	0.237672	0	0.00361864	0.00128052	0.0123996	0.0235169	0.0118772	0.0607921	0.116536	0.113427	0	0	0	0	3.52607e-05	0	0.000889846	0.00426636	0.0153823	0.0588606	0.000810961	0.0538265	0.0268549	0.0246787	0.00107081	0.0017247
PEC	0	0	0	0	0.000114063	0.000255076	0.000116159	0	0	0.000444659	0.0013929	8.51561e-05	0.00727503	0.00233377	0.00642895	0.00369989	0	0.0192313	0.000653702	0.0152321	0	0.00690698	0.557097	0	0	0.000555568	0.000907178	0.00315332	0.00365832	0.0114592	0.00459702	0.0138683	0.0762781	0	0	0	0	9.46272e-05	0	0.00290508	0.000191683	0.0509911	0.00251039	0.000669768	0.00870431	0.0207247	0.00513265	0	0.0242827
TEO	0	0	0	0.000326645	7.92877e-05	0	0	9.29417e-05	0.0294038	0.00139861	0	0	0	0	0.00276661	0	0	0	0	0	0	0	0	0	0	0.0197254	0.0104636	0.597595	0.0936012	0.00598855	0.0271659	0.00159642	0.000294476	0	0	0	0	2.27999e-05	0	0	0.102495	0.0053858	0.0314182	0.00551738	0.00534508	0.000846339	0.0129584	0.00196033	0.000920911
V1	0	0	0	2.76931e-05	8.87957e-05	0	0	0	0	0	0	0	0	0	0	0	0	0	0	0	0	0	0	0.0003107	0.000201742	0	0.426161	0.00119763	0.0681338	0.174888	0.00482915	0.0477676	0.24574	0	2.1247e-05	0	0	0.00161438	1.46556e-05	0.000345278	0	0	0	0.000460935	0.000549529	0	0.000732716	0.0220212	0
V2	0	0	0	0.000171635	0.00109982	0.000136873	0.00370868	3.97793e-05	0.000176347	0	0	0.000218316	0	0	0.000138749	0	0	0	0	0	0	0	0.0148036	0.00282594	0.0178111	0.310137	0	0.0327077	0.0264167	0.0459012	0.197093	0.12981	0.114281	0.00293954	1.88119e-05	0	5.51538e-05	2.42276e-05	0.00020235	0.000860614	0.000437141	6.42722e-05	0.000382532	0.00383044	0.00569794	0.00092402	0.00764831	0.0194975	0.000702574
V4	0	0	0	0.00143158	0.00133576	0.00828205	0.0006951	0.000394719	0.0270787	0.00339411	3.65799e-05	0	0	0	0.00108551	0	0	0	0	0	0	0.000562062	0.0121664	0.0024955	0.242981	0.0426478	0.0549853	0	0.0262552	0.0190879	0.0989832	0.0261453	0.0332727	0	0	0.000700729	0.000644041	0.000211838	0.000275495	0	0.0204729	0.00239559	0.0240118	0.0230264	0.0115734	0.000992251	0.0543437	0.00312419	0.00605187
V4T	0	0	0	0.00217004	0.00194062	0.000796954	0.00062438	8.12433e-05	0.00397188	0.0166158	8.0255e-05	0	0	0	0.0033033	0	0	0.000156943	0	0	0	0.000616573	0.0244682	0.0122315	0.00576476	0.0309491	0.0263364	0.140976	0	0.075007	0.101689	0.0114113	0.0263346	0	0	0	0	1.02928e-05	0	0	0.0468931	0.00331863	0.0262021	0.00512376	0.0331418	0.000810932	0.0575598	0	0.0223348
V5	0	0	0	0.00624045	0.0557699	0.000568748	0.00344566	0	0.000536349	0.000347013	0	0	0	0	0.00057944	0	0	0	4.32478e-05	0.000383337	0	0.000550023	0.0257959	0.0566348	0.00148444	0.0919826	0.0311887	0.0297763	0.323601	0	0.0305794	0.0724441	0.0990725	0	0	0	0	0	0	0	0.0125014	0.000652837	0.000927718	0.00220456	0.0395784	0.000216913	0.0239333	0	0.00119149
A19DI	0	0	0	0	0	0	0	0	0	0	0	0	0	0	0	0	0	0	0	0	0	0	0.0386816	0	0.00245452	0.0964333	0.145509	0.0424279	0.0324516	0.0254529	0	0.16993	0.0844173	0	0	0	0	0	0	0	0.00455638	0.00325388	0.00483274	0.0262316	0.0205403	0.00326087	0.00603961	0.0167619	0
V3A	0	0	0	9.39585e-05	0.000228069	0	0.000159235	0	0.000414232	0	8.80306e-05	0	0	0	0.00160998	0	0	0	0	0	0	0	0.358665	0.121771	0	0.00758081	0.015227	0.0133145	0.0154233	0.0120974	0.0371803	0	0.0562043	0	0	0	0	4.87934e-05	0	0	0.000722606	0.00405014	0.0247971	0.00706749	0.0240834	0.00575072	0.0196296	0.000939807	0.00171735
V6	0	0	0	0	0	0	8.33614e-05	0	0	9.57325e-05	0	0	0	0	0.000212073	0	0	0	0	4.86969e-05	0	0.000354056	0.131563	0.155625	0	0.126972	0.0654792	0.073967	0.0126764	0.0431691	0.0853351	0.151913	0	0	0	0	0	0	0	0	0.000790975	0.00198711	0.00812662	0.00962124	0.0267227	0.000737035	0.00923796	0.025092	3.30183e-05
A32	0	0	0	0	0.000356047	0.000172185	0.000643292	0.122841	0.0117073	6.00319e-05	7.32875e-05	0.000114967	0	0	0	0	0	0	0.000127039	0	0	0	0	0	0	0	0	0	0	0	0	0	0	0	0.230972	0.303646	0.079374	0.220942	0.023832	0	0.000194089	1.79675e-05	0	0.00121001	0.000993488	0.000780373	0	0	0
A32V	0	0	0	0	0.0005371	0	0.00188469	0.246158	0.00816097	0	0	0.000260142	0	0	0	0	0	0	0	0	0	0	0	0	0	0	0	0	0	0	0	0	0	0.494442	0	0.0557428	0.18714	0.00200039	0.00147746	0	0	0	0	0	0	0	0	0	0
A9	0	0	5.86398e-05	2.70144e-05	0.00423934	0.000754006	0.00336324	0.154249	0.0122779	0	0	0	0	0.000118953	0	0	0	0	0	0	0	0	0	0	0	0	0	0	0	0	0	0	0	0.349188	0.0280219	0	0.0779024	0.174508	0.148701	0.0264628	0.000396632	0.000236042	4.8427e-05	0.0108428	0.000271832	0.00118862	1.26056e-05	0	0
A11	0	0	0	0	0.00183365	0.00266026	0.00398756	0.213747	0.109101	0	0	0.000126874	0	0.00067749	0.000837008	0	0	0	0	0	0	0	0	0	0.000425103	0	0	0.000601476	0	0	0	0	0	0.0222596	0.152728	0.135016	0	0.0309822	0.0144532	0.0747393	0.020848	0.00166559	0.0164498	0.0866777	0.00492253	0.0138484	0.00142516	0.0286002	0.000274195
A8b	0	0	0	0.0012216	0.000661908	0.000853598	0.000530275	0.00713828	0.00718322	7.44014e-05	0	0.00135361	0	0.142063	0.00279499	0	0	0.00516773	7.87237e-05	0.0018542	0.000695307	0.000825495	0	0	0	0	0	5.18647e-05	0.000143432	0	0	0	0	0.233944	0.000293298	0.289793	0.0233464	0	0.0472347	0.0661358	0.00637448	0.0291346	0.00270046	0.00965496	0.00479738	0.096	0.000679914	0	3.84917e-05
A46D	0	0	0	0.0012442	0.0153733	0.00737954	0.0362744	0.395334	0.0129219	0	0.000478812	0.00405775	0	0	0.00251452	0	0	0	0	0	0	0	0	0	0	0	0	0	0	0	0	0	0	0	0.000596617	0.039776	0.0299112	0.0402673	0	0.332442	0.000326208	9.05947e-05	0.00022058	0.0254464	0.00358456	0.0214414	0.000318767	0	0
A8aD	0	0	3.06323e-05	0.00199546	0.00960437	0.000868994	0.00343876	0.0222541	0.00349744	0.000100991	0.000474011	0.00621589	0	0.0183371	0.00104085	4.20161e-05	0.000148949	0.000977737	0	2.56435e-05	0	0	0	5.29252e-05	0	0	0	0	0.000194692	0	0	0.00017856	0	0.00169663	3.98117e-05	0.120953	0.0295307	0.132025	0.2372	0	0.000979541	0.0369838	0.0214601	0.0668685	0.0502396	0.0871542	0.00443536	0.0171278	0.00167194
A45	0	0	0	0.000554485	8.88956e-05	0.00232146	0.000793775	0.00491855	0.000458352	0.00863331	0.00301051	0.00090418	0	0	0.0864223	0	0	0	0	0	0.00534688	0.00149669	0.0161986	0.000141386	0.00721317	0.00280858	0.00341934	0.0273835	0.0288213	0.00644144	0.0167351	0.00902152	0.00504742	0	0	0.00031099	0.00124726	0.000685158	0	0.00100034	0	0.0765627	0.0648587	0.132748	0.457005	0.00939584	0.00629936	0	0
A8C	0	0	0	0.000163395	0	0.000304037	0.000276911	5.30436e-05	0.000120059	0.00795014	0.0318073	0.00274054	0.00157663	0.0274763	0.20035	0.00441007	0.000104226	0.0187411	0.000369905	0.00455108	0.00181045	0.372826	0.0063645	0.0191096	0	0	0	0.0017336	0.000817407	0.00215395	0.0105935	0.0130866	0.00202135	0	0	0	0	0.000923456	0.00055308	0.00964894	0.00708275	0	0.00891127	0.0139222	0.114796	0.0833157	0.00484574	0	0.00156063
AIP	0	0	0	0.00321434	0	0	0.000220843	9.92176e-05	0.0297882	0.266805	0.00183134	0.000971398	0	0	0.0169862	0.00168823	0	0	0.00132754	0.00400817	0	0	0.0101517	0.0485564	0	0.00139636	0.000324475	0.0298751	0.00032595	0.00270448	0.0174798	0.0332987	0.00796617	0	0	0	0.00156332	0.000523151	0	0.00125383	0.00838188	0.0493481	0	0.00302408	0.030878	0.0480139	0.0995738	0	0.182818
A47L	0	0	0	0.00203497	0.00158393	0.0260104	0.00363904	0.045113	0.0253975	0.00697225	0.0108888	0.000130907	0	0.000721711	0.0276178	3.79179e-05	0	0	0	0	0.000146852	0.000505609	0.00456017	0.00171946	0.00511716	0.00140354	0.000744197	0.00955791	0.0149256	0.0010571	0.0015704	0.00224896	0.000376945	0.000255189	0.000179643	0.0202762	0.0636763	0.00821393	0.030453	0.0403909	0.192318	0.0415171	0.036366	0	0.299688	0.024174	0.00630955	0.0014052	0.00181335
A8aV	0	0	0	0.0190695	0.00767533	0.00856096	0.00985411	0.0220641	0.000746163	0.00921547	0.00403107	0.000464433	0.000277463	0.0111342	0.0530691	3.10444e-05	0	0.000116089	0	0	2.40463e-05	0.00703725	0.0171742	0.00742991	0	0.000756268	0.000569343	0.00947343	0.0316827	0.00758245	0.00218573	0.00851632	0.00906484	0	2.94156e-05	0.000516084	0.00181109	0.00494424	0.0349788	0.17873	0.0909917	0.0565241	0.0449354	0.260299	0	0.0339329	0.00380577	0.00172571	0.00180231
A6DR	0	0	0	0.000198375	0.000633796	0.000553691	0.000134649	0.00376975	0.000801691	0.000128696	0.000403811	0.000677775	0.000478541	0.155232	0.00536503	0.000267711	0	0.122348	0.000112274	0.0025858	0	0.0014279	0	0.0158493	0	0	0	0.000269139	0.000372151	0	0.00177399	0.00113772	0.00128122	0	0	0.00163183	0.00319795	0.098459	0.0205274	0.0974887	0.0317611	0.157421	0.015782	0.0129474	0.0457328	0	0.0118134	0.008929	0.00550535
PG	0	0	0	0.00819256	0.00217525	0.0027717	0.00162176	0.000259906	0.0228068	0.00301984	0.00270603	0.00185064	0	0.000260045	0.00179997	0.00271375	0	0.000113714	0.000647237	0.00120452	0	0	0	0.00371376	8.61213e-05	0.00215173	0.00104372	0.00484321	0.00107492	0.0109573	0.00541146	0.0114873	0.000980958	0	0	0.00185652	0.00176838	0.000161426	0.000516644	0.00683995	0.000173572	0.0257783	0.0977453	0.00892887	0.00605997	0.0175134	0	0.00248318	0.141795
A19M	0	0	0	0.000718886	0.00132702	0	0.0147388	0	0.000289807	0	0.000252574	0	0	0	0.00180155	0	0	0	6.10301e-05	0.000106755	0	0	0	0.0680431	0	0.0303445	0.0264417	0.0306062	0.000167918	0.0854088	0	0.0163476	0.0145528	0	0	0	0	0.00174566	0.0047175	0.0101994	0	0.00657565	0.00657693	0.00242626	0.0260078	0.0134421	0.0382373	0	0.0076666
PFG	0	0	0.000155025	0.0331646	0.00620369	0.0208693	0.00408492	4.47089e-05	0.00792414	0.215729	0.0900915	0.00371184	0.0186979	0.00261664	0.0267158	0.0410482	0.0106376	0.00873641	0.0156116	0.0110577	0.00192129	0.00169066	0.00609933	0.00622868	4.074e-05	0.000972637	9.80693e-05	0.000504553	0.00634998	0.0166279	0.000131278	0.00248127	0.005467	0	0	0.000614764	0.000484312	0.000477371	0	0.0125915	0.000985305	0.032883	0.153499	0.0103935	0.00487658	0.00978715	0.0859275	0	0
A23b	0	0	1.83014e-05	0.00136795	0.00132517	0	0.007515	0.000318157	4.07488e-05	0	0.0276236	0.0704662	0.00481607	0.00844223	0.00285179	0.000538852	0.223995	0.0150521	0.0111339	0.0277573	0	0	0	0.0063351	0	0	4.34543e-06	0	0	0.000466443	0	0	0	0	5.67313e-05	0.000995323	0.000623729	0.00675673	0.00834667	0.104086	0.000155093	0.00959619	0.000968613	0.00314745	0.00228948	0.0719727	0.00698936	0.0560251	0.0461737
PGM	0	0	0	0.00195027	0.000849516	0	0.00439654	0.000126078	0.000540029	0	0	0	0	0	0.00336762	0	0	0.00109589	0	0.00010929	0	0	0	0.0333279	0	0.000142989	0.000894537	0	0.000257857	0.00539229	0	0.00948356	0	0	0	0.000330213	0.00033109	0.00301886	0.00732213	0.0237228	0.000154363	0.0208901	0.0191193	0.00264745	0.0136326	0.0644399	0.0172218	0.336777	0.00452024
A23a	0	0	2.8309e-05	0.00700557	0.0139508	0.000957719	0.0322166	0.00579702	0.00300713	0.000389558	0.0203355	0.0374795	0.00703572	0.0188555	0.00227509	0.00125026	0.101504	0.0069422	0.00214771	0.00828831	0	0.000617459	0	0.000116658	0	0	0.000306161	3.87941e-05	0.000107285	0	0.00019178	0.000196791	0.000230166	0	0.000175506	0.0592741	0.00257279	0.0422675	0.0487098	0.114299	5.99751e-05	0.00341455	0.00102066	0.0063917	0.000796046	0.0273964	0.0104268	0.0223087	0.020534
OPt	0	0	0	0.00160615	5.49223e-05	0	0.00156609	0.000142782	0.00410079	0.00877838	6.18418e-05	0	0.000318454	0	0.00100346	0	0	0	0	2.17462e-05	0	0	0.00171404	0.00538581	0	0.00880486	0.00809333	0.0563318	0.000442301	0.00703586	0.0125432	0.0210298	0.0110872	0	0	0.00148081	0.00193017	0.000102833	0.000908215	0.000158775	0.00156905	0.0158945	0.0520413	0.00469137	0.0116692	0.0161305	0.190069	0.021127	0.0829184
LIP	0	0	0	0.000936965	8.58372e-05	0	0.00141778	0.000256554	0.0158048	0.00277876	0	4.15748e-05	0.000322891	0	0.000757439	0.000144509	0	0.000122621	0	0.000401998	0	0	0	0.0184759	0	0.00684664	0.00763983	0.00642832	0.00378344	0.00835845	0.0172067	0.128835	0.00405221	0	0	0.000100097	0.00381377	0.000161064	0.000236121	0.00377686	0.000795457	0.0365098	0.0898426	0.006459	0.0119935	0.0565849	0.122534	0.012719	0.0259217
MST	0.0571	0.0035885	0.00541329	0.0483098	0.0315826	0.0482696	0.0705414	0.00261578	0.00562706	0.00199054	0.00170621	0.000207931	0	0	0.00498787	0.00144548	0.000106756	0	9.47211e-05	0.000518884	0	0.000803104	0.00651899	0.00314844	0.000116115	0.0107211	0.0035304	0.00577852	0.110824	0.29512	0.00236968	0.00786961	0.00396733	0	0	8.34366e-05	0.000167316	0.000106613	0.00247055	0.00174879	0.00616258	0.00242128	0.00600447	0.00313704	0.0126613	0.00315804	0.076517	0.001674	0.0355662
Fig. 1a normalized directed graph Laplacian matrix
	AuA1	AuCPB	AuRT	AuCM	AuML	PGa-IPa	TPO	A10	TE3	PF	S2E	A24d	PE	A6M	A6Va	A1-2	A23c	A6DC	A3a	A4ab	A3b	A4c	MIP	PEC	TEO	V1	V2	V4	V4T	V5	A19DI	V3A	V6	A32	A32V	A9	A11	A8b	A46D	A8aD	A45	A8C	AIP	A47L	A8aV	A6DR	PG	A19M	PFG
AuA1	1	-0.16613	-0.198746	-0.224257	-0.379559	-0.00410693	-0.0955422	-0.000365847	0	0	-0.00240797	0	0	0	-0.000130484	-7.52096e-05	-3.27848e-05	0	0	0	0	0	0	0	0	-0.000380544	0	0	-0.000623192	0	0	0	0	0	0	0	0	0	-0.00153368	-0.00109818	0	0	0	0	-6.56231e-05	-0.000183963	-0.000861981	0	-0.000315776
AuCPB	-0.16613	1	-0.407747	-0.0920405	-0.251169	-0.0189631	-0.10984	-0.0135313	-0.00809713	0	-4.35702e-05	0	0	0	-1.48945e-05	0	0	0	0	0	0	0	0	0	-5.31333e-05	-8.91098e-05	0	0	-4.20952e-05	0	0	0	0	0	-0.000297605	0	-0.000388529	-0.00155948	-0.00893483	-0.00554609	-0.000191895	0	-7.94646e-05	-0.000135985	-0.000256926	-0.000474071	-0.000340169	0	0
AuRT	-0.198746	-0.407747	1	-0.0664682	-0.0625253	-0.00099932	-0.0375016	-0.00039042	-0.00110621	-4.11945e-05	-0.000305065	0	0	-2.53751e-05	0	-3.02319e-05	0	0	0	0	-1.78465e-05	0	0	0	0	0	0	0	0	0	0	0	0	0	0	-4.86931e-05	-0.000230292	0	0	-2.6672e-05	0	0	0	0	0	0	0	0	-0.000107182
AuCM	-0.224257	-0.0920405	-0.0664682	1	-0.123204	-0.0194619	-0.1967	-0.00475109	-0.00570608	-0.00369747	-0.00886081	0	-0.00135684	0	-0.00212488	-0.00447846	-0.00138331	0	-0.00085091	-0.000113635	-0.00463181	-0.000991453	-0.00123076	0	-0.000226848	-0.00113585	-6.71513e-05	-0.000701805	-0.00154216	-0.0030694	0	-4.808e-05	0	0	0	-0.00013854	0	-0.000844701	-0.00331539	-0.00600499	-0.000460867	-0.0011029	-0.00297357	-0.00134483	-0.0149477	-0.00141451	-0.0209423	-0.000300603	-0.0219764
AuML	-0.379559	-0.251169	-0.0625253	-0.123204	1	-0.00399692	-0.0669708	-0.00951008	-0.00228485	-3.35501e-05	-0.00160713	0	0	-0.000182312	-3.81864e-05	-1.89166e-05	0	0	0	0	0	0	-4.97536e-05	-5.82921e-05	-2.57299e-05	-0.000213551	-0.00039789	-0.000605507	-0.000892051	-0.0241615	0	-0.000107916	0	-0.00023003	-0.000275292	-0.00278902	-0.00105532	-0.000672625	-0.0114871	-0.00738707	-4.82952e-05	0	0	-0.000958601	-0.0055187	-0.000553982	-0.00127271	-0.000513101	-0.00339817
PGa-IPa	-0.00410693	-0.0189631	-0.00099932	-0.0194619	-0.00399692	1	-0.143899	-0.0204732	-0.305189	-0.000737126	-0.00902369	-0.00030975	-4.00049e-05	0	-0.00408616	-0.000926756	0	0	-0.000114972	-4.96368e-05	-1.04384e-05	0	0	-0.000161985	-0.000767164	-0.00105062	-0.000198692	-0.00644635	-0.0698784	-0.00188808	0	-0.000316308	0	-0.000138233	-0.000227869	-0.00106136	-0.0110822	-0.00243357	-0.00780167	-0.00241441	-0.0228091	-0.00264906	-0.0137907	-0.024551	-0.0147837	-0.0029869	-0.00965521	-0.00084386	-0.0142451
TPO	-0.0955422	-0.10984	-0.0375016	-0.1967	-0.0669708	-0.143899	1	-0.0535355	-0.118079	-0.000126937	-0.00344179	-0.000118747	-1.90763e-05	0	-0.000685221	-1.92667e-05	-0.000227785	-0.000172905	-2.74121e-05	-3.63858e-05	0	-0.000189878	0	-5.93709e-05	-7.44578e-05	-0.000292484	-0.00134188	-0.000395423	-0.0054354	-0.00413416	0	-0.000121848	-3.60565e-05	-0.00335318	-0.00955033	-0.00724043	-0.0119141	-0.00416417	-0.0317802	-0.00651026	-0.00135008	-0.000919307	-0.00129733	-0.00325402	-0.00775547	-0.00235581	-0.00263793	-0.00569956	-0.00223787
A10	-0.000365847	-0.0135313	-0.00039042	-0.00475109	-0.00951008	-0.0204732	-0.0535355	1	-0.0346595	0	-0.000403672	-6.46483e-05	0	0	-0.000279589	-5.2016e-06	0	0	0	0	0	0	0	0	-2.12571e-05	0	-1.01428e-05	-0.000207425	-2.63207e-05	0	0	0	0	-0.0887447	-0.223361	-0.099734	-0.251389	-0.00952733	-0.294716	-0.0215895	-0.0105356	-4.7225e-05	-0.00208118	-0.0560266	-0.0122766	-0.00295753	-0.000403826	-0.000383094	-0.000275483
TE3	0	-0.00809713	-0.00110621	-0.00570608	-0.00228485	-0.305189	-0.118079	-0.0346595	1	-0.00790316	-0.0019925	0	-0.000444416	-7.62917e-05	-0.00112636	-1.03486e-05	0	-1.91903e-05	-1.08358e-05	-7.85164e-05	-7.56383e-06	0	-0.000847929	0	-0.157376	-0.000203904	-0.000564837	-0.0575228	-0.0283266	-0.00115536	-0.00212773	-0.000525394	-0.000197029	-0.00784333	-0.00560997	-0.0102397	-0.0740453	-0.00563882	-0.00867751	-0.00341789	-0.043862	-0.00232239	-0.0439401	-0.0202379	-0.00305276	-0.00251659	-0.0272866	-0.000115214	-0.0148289
PF	0	0	-4.11945e-05	-0.00369747	-3.35501e-05	-0.000737126	-0.000126937	0	-0.00790316	1	-0.124984	-0.00570034	-0.0467984	-0.00416963	-0.131786	-0.114932	0	-0.01455	-0.0435742	-0.0072321	-0.0230956	-0.0788519	-0.00755951	-0.000339319	-0.000347141	-0.000105092	0	-0.00200413	-0.00618027	-0.000551169	0	0	-3.16665e-05	-2.96644e-05	0	0	0	-3.63852e-05	0	-0.00242256	-0.00460127	-0.0344811	-0.142499	-0.00645101	-0.00787588	-0.00316146	-0.0102534	0	-0.170517
S2E	-0.00240797	-4.35702e-05	-0.000305065	-0.00886081	-0.00160713	-0.00902369	-0.00344179	-0.000403672	-0.0019925	-0.124984	1	-0.0149191	-0.0302431	-0.00773145	-0.0682042	-0.160511	-0.0296335	-0.015376	-0.0633841	-0.0241953	-0.0460794	-0.0195952	0	-0.000872497	-0.000110597	-0.000262212	-7.46119e-05	-1.55143e-05	-0.000175261	-0.000858302	0	-3.89719e-05	0	-4.43001e-05	0	0	-0.000134787	-0.00019164	-0.000280092	-0.00886495	-0.00153025	-0.0429617	-0.00263219	-0.00713621	-0.00297871	-0.00646803	-0.00655867	-9.13717e-05	-0.0793757
A24d	0	0	0	0	0	-0.00030975	-0.000118747	-6.46483e-05	0	-0.00570034	-0.0149191	1	-0.0198892	-0.206113	-0.0090447	-0.0013619	-0.283871	-0.039502	-0.0391672	-0.270749	-0.00631519	-0.0146961	0	-3.34919e-05	0	0	-6.07832e-05	0	0	0	0	0	0	-5.71619e-05	-0.000102614	-0.000273879	-5.61953e-05	-0.0270788	-0.00195246	-0.00814822	-0.000378039	-0.00174043	-0.00041912	-0.000110311	-0.000256993	-0.00258465	-0.000760027	0	-0.00156474
PE	0	0	0	-0.00135684	0	-4.00049e-05	-1.90763e-05	0	-0.000444416	-0.0467984	-0.0302431	-0.0198892	1	-0.00806161	-0.00589567	-0.118198	-0.113651	-0.0498664	-0.141844	-0.102508	-0.0582282	-0.00577883	-0.0240523	-0.0706197	-1.8495e-05	-3.0787e-05	-1.04367e-05	-0.000986235	-0.000675872	-0.00166864	-0.000194674	-0.000940302	-0.0116569	0	0	0	-1.12702e-05	-1.62572e-06	-4.88151e-06	-0.000581135	-0.00307263	-0.0125973	-0.0204806	-0.000203476	-0.00309416	-0.0080124	-0.00483348	0	-0.0468923
A6M	0	0	-2.53751e-05	0	-0.000182312	0	0	0	-7.62917e-05	-0.00416963	-0.00773145	-0.206113	-0.00806161	1	-0.0273114	-0.00598731	-0.0094672	-0.267574	-0.0111827	-0.129785	-0.000864302	-0.0284756	0	-0.000855183	0	0	0	0	0	0	0	0	0	0	0	-0.00012536	-0.00027958	-0.123125	-0.000164908	-0.0205511	-0.0121126	-0.0235025	-0.0017027	-0.00083062	-0.00646886	-0.125327	-0.000315814	0	-0.00102772
A6Va	-0.000130484	-1.48945e-05	0	-0.00212488	-3.81864e-05	-0.00408616	-0.000685221	-0.000279589	-0.00112636	-0.131786	-0.0682042	-0.0090447	-0.00589567	-0.0273114	1	-0.0280393	0	-0.0169012	-0.0305707	-0.00430907	-0.0788695	-0.422151	-0.00313715	-0.00245767	-0.000566779	0	-0.000123715	-0.00227898	-0.00196226	-0.000138018	-0.00782424	-0.00480091	-0.000105903	0	0	0	-0.000432566	-0.00306216	-0.000927667	-0.000914747	-0.081955	-0.187354	-0.0149998	-0.0344169	-0.0648425	-0.0117048	-0.00232033	-0.00120497	-0.00813693
A1-2	-7.52096e-05	0	-3.02319e-05	-0.00447846	-1.89166e-05	-0.000926756	-1.92667e-05	-5.2016e-06	-1.03486e-05	-0.114932	-0.160511	-0.0013619	-0.118198	-0.00598731	-0.0280393	1	-0.00733602	-0.0227645	-0.0730002	-0.0686532	-0.288773	-0.0334046	0	-0.00154868	0	0	0	0	-6.18546e-05	-0.000135192	-6.39509e-05	0	0	0	0	0	-2.96181e-05	-0.00032684	0	-2.35079e-05	-0.000555882	-0.00277864	-0.00131198	-0.000465639	-0.000341452	-0.000342516	-0.00167242	0	-0.0343605
A23c	-3.27848e-05	0	0	-0.00138331	0	0	-0.000227785	0	0	0	-0.0296335	-0.283871	-0.113651	-0.0094672	0	-0.00733602	1	-0.00583583	-0.104799	-0.128044	-0.0275968	-0.00192416	0	0	0	0	0	0	0	0	0	0	0	0	0	0	-0.00014541	-0.000418247	-0.000251928	-0.000481414	-0.00244182	-0.00188734	0	0	-0.000246275	-0.00134758	0	0	-0.00717619
A6DC	0	0	0	0	0	0	-0.000172905	0	-1.91903e-05	-0.01455	-0.015376	-0.039502	-0.0498664	-0.267574	-0.0169012	-0.0227645	-0.00583583	1	-0.00638554	-0.139327	-0.00415227	-0.0699989	-0.00987205	-0.014806	0	0	0	-0.00047787	-0.00024197	0	-0.000905211	-0.00349985	-0.000343263	0	0	0	0	-0.00334561	-2.5941e-05	-0.00595832	-0.00674434	-0.0904433	-0.00208946	-0.00140121	-0.00599373	-0.141009	-0.00192801	0	-0.00560957
A3a	0	0	0	-0.00085091	0	-0.000114972	-2.74121e-05	0	-1.08358e-05	-0.0435742	-0.0633841	-0.0391672	-0.141844	-0.0111827	-0.0305707	-0.0730002	-0.104799	-0.00638554	1	-0.13097	-0.236702	-0.0573631	0	-0.000287131	0	0	0	0	0	-1.5006e-05	0	-6.02682e-05	0	-6.64788e-05	0	0	0	-0.000391488	0	0	-6.39898e-05	-0.00173016	-0.000610552	-1.32453e-05	-6.26273e-05	-0.000160619	-0.000529959	-1.91135e-05	-0.00714324
A4ab	0	0	0	-0.000113635	0	-4.96368e-05	-3.63858e-05	0	-7.85164e-05	-0.0072321	-0.0241953	-0.270749	-0.102508	-0.129785	-0.00430907	-0.0686532	-0.128044	-0.139327	-0.13097	1	-0.0600992	-0.0152796	-4.31429e-05	-0.00553099	0	0	0	0	0	-0.000116376	0	0	-1.49251e-05	-6.03566e-05	0	0	0	-0.00099144	-1.21137e-05	-0.000311954	-9.66921e-05	-0.00358988	-0.00160583	0	-3.0114e-05	-0.00179219	-0.000499226	-0.000306918	-0.0044797
A3b	0	0	-1.78465e-05	-0.00463181	0	-1.04384e-05	0	0	-7.56383e-06	-0.0230956	-0.0460794	-0.00631519	-0.0582282	-0.000864302	-0.0788695	-0.288773	-0.0275968	-0.00415227	-0.236702	-0.0600992	1	-0.132029	0	0	0	0	0	0	0	0	0	-0.000103863	0	0	0	0	-2.79095e-05	-0.000642183	0	0	-0.00227826	-0.00128469	0	-0.00010049	-0.000130655	0	-7.5296e-05	0	-0.0075292
A4c	0	0	0	-0.000991453	0	0	-0.000189878	0	0	-0.0788519	-0.0195952	-0.0146961	-0.00577883	-0.0284756	-0.422151	-0.0334046	-0.00192416	-0.0699989	-0.0573631	-0.0152796	-0.132029	1	-0.000266737	-0.00212721	0	0	0	-0.000153544	-0.000170801	-0.000141994	0	-0.000598204	-9.22767e-05	0	0	0	0	-0.000781244	0	0	-0.00236419	-0.191059	-0.000278133	-0.000765007	-0.00311642	-0.00450066	-0.000535102	0	-0.000558096
MIP	0	0	0	-0.00123076	-4.97536e-05	0	0	0	-0.000847929	-0.00755951	0	0	-0.0240523	0	-0.00313715	0	0	-0.00987205	0	-4.31429e-05	0	-0.000266737	1	-0.381397	0	-0.00285547	-0.00567851	-0.0126567	-0.0244837	-0.017582	-0.0573162	-0.218463	-0.124853	0	0	0	0	-1.5838e-05	0	-0.000370457	-0.00991597	-0.0100423	-0.0351065	-0.00278724	-0.032249	-0.0117327	-0.0136035	-0.00079536	-0.00381257
PEC	0	0	0	0	-5.82921e-05	-0.000161985	-5.93709e-05	0	0	-0.000339319	-0.000872497	-3.34919e-05	-0.0706197	-0.000855183	-0.00245767	-0.00154868	0	-0.014806	-0.000287131	-0.00553099	0	-0.00212721	-0.381397	1	0	-0.00050069	-0.001641	-0.00288427	-0.0075345	-0.0305719	-0.00295599	-0.063862	-0.110917	0	0	0	0	-3.78168e-05	0	-0.00111179	-0.000165307	-0.0313888	-0.0277781	-0.00130091	-0.00832006	-0.0182494	-0.00441033	-0.0257404	-0.0146656
TEO	0	-5.31333e-05	0	-0.000226848	-2.57299e-05	-0.000767164	-7.44578e-05	-2.12571e-05	-0.157376	-0.000347141	-0.000110597	0	-1.8495e-05	0	-0.000566779	0	0	0	0	0	0	0	0	0	1	-0.00890706	-0.014621	-0.383611	-0.0371225	-0.00324805	-0.012595	-0.000547433	-0.000110481	0	0	0	-0.000376964	-5.78588e-06	0	0	-0.0366491	-0.001163	-0.00909287	-0.00625089	-0.00120619	-0.000208903	-0.0041047	-0.000822635	-0.000307171
V1	-0.000380544	-8.91098e-05	0	-0.00113585	-0.000213551	-0.00105062	-0.000292484	0	-0.000203904	-0.000105092	-0.000262212	0	-3.0787e-05	0	0	0	0	0	0	0	0	0	-0.00285547	-0.00050069	-0.00890706	1	-0.368504	-0.0270399	-0.0465173	-0.128425	-0.0548566	-0.0232987	-0.17884	0	-7.54352e-06	0	0	-0.000459467	-4.2656e-06	-9.10815e-05	-0.00209621	0	-0.00107549	-0.00130555	-0.000886114	0	-0.00179606	-0.0264828	-0.000731932
V2	0	0	0	-6.71513e-05	-0.00039789	-0.000198692	-0.00134188	-1.01428e-05	-0.000564837	0	-7.46119e-05	-6.07832e-05	-1.04367e-05	0	-0.000123715	0	0	0	0	0	0	0	-0.00567851	-0.001641	-0.014621	-0.368504	1	-0.0475001	-0.0271269	-0.0378476	-0.169632	-0.0595824	-0.086937	-0.000823025	-6.63903e-06	0	-1.73347e-05	-6.85416e-06	-5.8543e-05	-0.000225665	-0.00271297	-1.54725e-05	-0.00037484	-0.00176734	-0.00199924	-0.000254266	-0.00340694	-0.0232515	-0.000306253
V4	0	0	0	-0.000701805	-0.000605507	-0.00644635	-0.000395423	-0.000207425	-0.0575228	-0.00200413	-1.55143e-05	0	-0.000986235	0	-0.00227898	0	0	-0.00047787	0	0	0	-0.000153544	-0.0126567	-0.00288427	-0.383611	-0.0270399	-0.0475001	1	-0.0844235	-0.0241688	-0.0750535	-0.0194728	-0.0527217	0	0	-0.000241412	-0.000635459	-0.000111671	-9.98707e-05	0	-0.0249505	-0.00215941	-0.0281818	-0.0150039	-0.0111614	-0.000537266	-0.0264241	-0.0148844	-0.00280897
V4T	-0.000623192	-4.20952e-05	0	-0.00154216	-0.000892051	-0.0698784	-0.0054354	-2.63207e-05	-0.0283266	-0.00618027	-0.000175261	0	-0.000675872	0	-0.00196226	-6.18546e-05	0	-0.00024197	0	0	0	-0.000170801	-0.0244837	-0.0075345	-0.0371225	-0.0465173	-0.0271269	-0.0844235	1	-0.191029	-0.0728415	-0.013481	-0.0199585	0	0	0	0	-0.000103454	0	-0.000146091	-0.03687	-0.00168318	-0.0109405	-0.0117714	-0.0353729	-0.00054963	-0.0260007	-7.06227e-05	-0.0131549
V5	0	0	0	-0.0030694	-0.0241615	-0.00188808	-0.00413416	0	-0.00115536	-0.000551169	-0.000858302	0	-0.00166864	0	-0.000138018	-0.000135192	0	0	-1.5006e-05	-0.000116376	0	-0.000141994	-0.017582	-0.0305719	-0.00324805	-0.128425	-0.0378476	-0.0241688	-0.191029	1	-0.0282879	-0.0394743	-0.0708581	0	0	0	0	0	0	0	-0.00901332	-0.00207516	-0.00212416	-0.00152694	-0.0181535	-7.06778e-05	-0.0165024	-0.0385449	-0.0110969
A19DI	0	0	0	0	0	0	0	0	-0.00212773	0	0	0	-0.000194674	0	-0.00782424	-6.39509e-05	0	-0.000905211	0	0	0	0	-0.0573162	-0.00295599	-0.012595	-0.0548566	-0.169632	-0.0750535	-0.0728415	-0.0282879	1	-0.0934914	-0.0852193	0	0	0	0	0	0	0	-0.0131061	-0.0108759	-0.0140433	-0.00980774	-0.00765345	-0.00245291	-0.00585076	-0.00861343	-9.04792e-05
V3A	0	0	0	-4.808e-05	-0.000107916	-0.000316308	-0.000121848	0	-0.000525394	0	-3.89719e-05	0	-0.000940302	0	-0.00480091	0	0	-0.00349985	-6.02682e-05	0	-0.000103863	-0.000598204	-0.218463	-0.063862	-0.000547433	-0.0232987	-0.0595824	-0.0194728	-0.013481	-0.0394743	-0.0934914	1	-0.10017	0	0	0	0	-1.80545e-05	0	-0.000130163	-0.00549377	-0.011666	-0.0301912	-0.00420107	-0.014395	-0.00286	-0.015238	-0.00725433	-0.00217796
V6	0	0	0	0	0	0	-3.60565e-05	0	-0.000197029	-3.16665e-05	0	0	-0.0116569	0	-0.000105903	0	0	-0.000343263	0	-1.49251e-05	0	-9.22767e-05	-0.124853	-0.110917	-0.000110481	-0.17884	-0.086937	-0.0527217	-0.0199585	-0.0708581	-0.0852193	-0.10017	1	0	0	0	0	0	0	0	-0.00348513	-0.00232783	-0.00829788	-0.00370139	-0.015572	-0.00121616	-0.00442496	-0.0205382	-0.00347523
A32	0	0	0	0	-0.00023003	-0.000138233	-0.00335318	-0.0887447	-0.00784333	-2.96644e-05	-4.43001e-05	-5.71619e-05	0	0	0	0	0	0	-6.64788e-05	-6.03566e-05	0	0	0	0	0	0	-0.000823025	0	0	0	0	0	0	1	-0.3417	-0.326883	-0.0544656	-0.227388	-0.0123131	-0.000905802	-0.000115405	-7.72435e-06	0	-0.000765374	-0.000446343	-0.000383483	0	0	0
A32V	0	-0.000297605	0	0	-0.000275292	-0.000227869	-0.00955033	-0.223361	-0.00560997	0	0	-0.000102614	0	0	0	0	0	0	0	0	0	0	0	0	0	-7.54352e-06	-6.63903e-06	0	0	0	0	0	0	-0.3417	1	-0.039698	-0.169078	-0.000984723	-0.000969485	-2.67915e-05	0	0	0	-0.000106058	-2.06324e-05	0	0	0	0
A9	0	0	-4.86931e-05	-0.00013854	-0.00278902	-0.00106136	-0.00724043	-0.099734	-0.0102397	0	0	-0.000273879	0	-0.00012536	0	0	0	0	0	0	0	0	0	0	0	0	0	-0.000241412	0	0	0	0	0	-0.326883	-0.039698	1	-0.103582	-0.2306	-0.0971354	-0.0760328	-0.000368559	-0.000103333	-2.84137e-05	-0.0152196	-0.000406379	-0.00141004	-0.000743092	0	-0.00025593
A11	0	-0.000388529	-0.000230292	0	-0.00105532	-0.0110822	-0.0119141	-0.251389	-0.0740453	0	-0.000134787	-5.61953e-05	-1.12702e-05	-0.00027958	-0.000432566	-2.96181e-05	-0.00014541	0	0	0	-2.79095e-05	0	0	0	-0.000376964	0	-1.73347e-05	-0.000635459	0	0	0	0	0	-0.0544656	-0.169078	-0.103582	1	-0.0269124	-0.0228992	-0.0488751	-0.0116315	-0.000637874	-0.00920482	-0.0746935	-0.0031014	-0.0078886	-0.00158757	-0.0212854	-0.000374521
A8b	0	-0.00155948	0	-0.000844701	-0.000672625	-0.00243357	-0.00416417	-0.00952733	-0.00563882	-3.63852e-05	-0.00019164	-0.0270788	-1.62572e-06	-0.123125	-0.00306216	-0.00032684	-0.000418247	-0.00334561	-0.000391488	-0.00099144	-0.000642183	-0.000781244	-1.5838e-05	-3.78168e-05	-5.78588e-06	-0.000459467	-6.85416e-06	-0.000111671	-0.000103454	0	0	-1.80545e-05	0	-0.227388	-0.000984723	-0.2306	-0.0269124	1	-0.04384	-0.101871	-0.00404217	-0.0129384	-0.00176925	-0.00898755	-0.00491304	-0.0973009	-0.000482967	-0.000527823	-0.000226947
A46D	-0.00153368	-0.00893483	0	-0.00331539	-0.0114871	-0.00780167	-0.0317802	-0.294716	-0.00867751	0	-0.000280092	-0.00195246	-4.88151e-06	-0.000164908	-0.000927667	0	-0.000251928	-2.5941e-05	0	-1.21137e-05	0	0	0	0	0	-4.2656e-06	-5.8543e-05	-9.98707e-05	0	0	0	0	0	-0.0123131	-0.000969485	-0.0971354	-0.0228992	-0.04384	1	-0.281508	-0.000187707	-0.000370038	-0.000122996	-0.027883	-0.0216715	-0.0209879	-0.000406528	-0.00145871	0
A8aD	-0.00109818	-0.00554609	-2.6672e-05	-0.00600499	-0.00738707	-0.00241441	-0.00651026	-0.0215895	-0.00341789	-0.00242256	-0.00886495	-0.00814822	-0.000581135	-0.0205511	-0.000914747	-2.35079e-05	-0.000481414	-0.00595832	0	-0.000311954	0	0	-0.000370457	-0.00111179	0	-9.10815e-05	-0.000225665	0	-0.000146091	0	0	-0.000130163	0	-0.000905802	-2.67915e-05	-0.0760328	-0.0488751	-0.101871	-0.281508	1	-0.00101581	-0.0222321	-0.0137125	-0.0558278	-0.117244	-0.0921795	-0.00551928	-0.0181376	-0.00605189
A45	0	-0.000191895	0	-0.000460867	-4.82952e-05	-0.0228091	-0.00135008	-0.0105356	-0.043862	-0.00460127	-0.00153025	-0.000378039	-0.00307263	-0.0121126	-0.081955	-0.000555882	-0.00244182	-0.00674434	-6.39898e-05	-9.66921e-05	-0.00227826	-0.00236419	-0.00991597	-0.000165307	-0.0366491	-0.00209621	-0.00271297	-0.0249505	-0.03687	-0.00901332	-0.0131061	-0.00549377	-0.00348513	-0.000115405	0	-0.000368559	-0.0116315	-0.00404217	-0.000187707	-0.00101581	1	-0.0325763	-0.0357501	-0.166702	-0.232866	-0.0230979	-0.00336751	0	-0.000496721
A8C	0	0	0	-0.0011029	0	-0.00264906	-0.000919307	-4.7225e-05	-0.00232239	-0.0344811	-0.0429617	-0.00174043	-0.0125973	-0.0235025	-0.187354	-0.00277864	-0.00188734	-0.0904433	-0.00173016	-0.00358988	-0.00128469	-0.191059	-0.0100423	-0.0313888	-0.001163	0	-1.54725e-05	-0.00215941	-0.00168318	-0.00207516	-0.0108759	-0.011666	-0.00232783	-7.72435e-06	0	-0.000103333	-0.000637874	-0.0129384	-0.000370038	-0.0222321	-0.0325763	1	-0.0243816	-0.0253623	-0.087027	-0.116477	-0.0124315	-0.00169185	-0.0130562
AIP	0	-7.94646e-05	0	-0.00297357	0	-0.0137907	-0.00129733	-0.00208118	-0.0439401	-0.142499	-0.00263219	-0.00041912	-0.0204806	-0.0017027	-0.0149998	-0.00131198	0	-0.00208946	-0.000610552	-0.00160583	0	-0.000278133	-0.0351065	-0.0277781	-0.00909287	-0.00107549	-0.00037484	-0.0281818	-0.0109405	-0.00212416	-0.0140433	-0.0301912	-0.00829788	0	0	-2.84137e-05	-0.00920482	-0.00176925	-0.000122996	-0.0137125	-0.0357501	-0.0243816	1	-0.0210291	-0.040853	-0.029727	-0.0989918	-0.00226796	-0.168545
A47L	0	-0.000135985	0	-0.00134483	-0.000958601	-0.024551	-0.00325402	-0.0560266	-0.0202379	-0.00645101	-0.00713621	-0.000110311	-0.000203476	-0.00083062	-0.0344169	-0.000465639	0	-0.00140121	-1.32453e-05	0	-0.00010049	-0.000765007	-0.00278724	-0.00130091	-0.00625089	-0.00130555	-0.00176734	-0.0150039	-0.0117714	-0.00152694	-0.00980774	-0.00420107	-0.00370139	-0.000765374	-0.000106058	-0.0152196	-0.0746935	-0.00898755	-0.027883	-0.0558278	-0.166702	-0.0253623	-0.0210291	1	-0.280751	-0.0181596	-0.00750794	-0.00187478	-0.00570527
A8aV	-6.56231e-05	-0.000256926	0	-0.0149477	-0.0055187	-0.0147837	-0.00775547	-0.0122766	-0.00305276	-0.00787588	-0.00297871	-0.000256993	-0.00309416	-0.00646886	-0.0648425	-0.000341452	-0.000246275	-0.00599373	-6.26273e-05	-3.0114e-05	-0.000130655	-0.00311642	-0.032249	-0.00832006	-0.00120619	-0.000886114	-0.00199924	-0.0111614	-0.0353729	-0.0181535	-0.00765345	-0.014395	-0.015572	-0.000446343	-2.06324e-05	-0.000406379	-0.0031014	-0.00491304	-0.0216715	-0.117244	-0.232866	-0.087027	-0.040853	-0.280751	1	-0.0394634	-0.00482164	-0.00859748	-0.00304044
A6DR	-0.000183963	-0.000474071	0	-0.00141451	-0.000553982	-0.0029869	-0.00235581	-0.00295753	-0.00251659	-0.00316146	-0.00646803	-0.00258465	-0.0080124	-0.125327	-0.0117048	-0.000342516	-0.00134758	-0.141009	-0.000160619	-0.00179219	0	-0.00450066	-0.0117327	-0.0182494	-0.000208903	0	-0.000254266	-0.000537266	-0.00054963	-7.06778e-05	-0.00245291	-0.00286	-0.00121616	-0.000383483	0	-0.00141004	-0.0078886	-0.0973009	-0.0209879	-0.0921795	-0.0230979	-0.116477	-0.029727	-0.0181596	-0.0394634	1	-0.0143929	-0.0115434	-0.00738114
PG	-0.000861981	-0.000340169	0	-0.0209423	-0.00127271	-0.00965521	-0.00263793	-0.000403826	-0.0272866	-0.0102534	-0.00655867	-0.000760027	-0.00483348	-0.000315814	-0.00232033	-0.00167242	0	-0.00192801	-0.000529959	-0.000499226	-7.5296e-05	-0.000535102	-0.0136035	-0.00441033	-0.0041047	-0.00179606	-0.00340694	-0.0264241	-0.0260007	-0.0165024	-0.00585076	-0.015238	-0.00442496	0	0	-0.000743092	-0.00158757	-0.000482967	-0.000406528	-0.00551928	-0.00336751	-0.0124315	-0.0989918	-0.00750794	-0.00482164	-0.0143929	1	-0.0158614	-0.112605
A19M	0	0	0	-0.000300603	-0.000513101	-0.00084386	-0.00569956	-0.000383094	-0.000115214	0	-9.13717e-05	0	0	0	-0.00120497	0	0	0	-1.91135e-05	-0.000306918	0	0	-0.00079536	-0.0257404	-0.000822635	-0.0264828	-0.0232515	-0.0148844	-7.06227e-05	-0.0385449	-0.00861343	-0.00725433	-0.0205382	0	0	0	-0.0212854	-0.000527823	-0.00145871	-0.0181376	0	-0.00169185	-0.00226796	-0.00187478	-0.00859748	-0.0115434	-0.0158614	1	-0.00270584
PFG	-0.000315776	0	-0.000107182	-0.0219764	-0.00339817	-0.0142451	-0.00223787	-0.000275483	-0.0148289	-0.170517	-0.0793757	-0.00156474	-0.0468923	-0.00102772	-0.00813693	-0.0343605	-0.00717619	-0.00560957	-0.00714324	-0.0044797	-0.0075292	-0.000558096	-0.00381257	-0.0146656	-0.000307171	-0.000731932	-0.000306253	-0.00280897	-0.0131549	-0.0110969	-9.04792e-05	-0.00217796	-0.00347523	0	0	-0.00025593	-0.000374521	-0.000226947	0	-0.00605189	-0.000496721	-0.0130562	-0.168545	-0.00570527	-0.00304044	-0.00738114	-0.112605	-0.00270584	1
A23b	-0.00131003	-0.000350714	-1.28613e-05	-0.0122632	-0.000806916	-0.000420402	-0.00535801	-0.000727327	-8.55584e-05	-0.00178336	-0.0212133	-0.038961	-0.0155158	-0.0136743	-0.00163807	-0.000670242	-0.126005	-0.0166679	-0.00567728	-0.0117055	-0.000414397	-0.000870051	-0.00594063	-0.0467705	-0.000598634	-9.522e-06	-0.00134344	-0.000758993	-0.000176424	-0.000388884	-0.000522494	-0.00373988	-0.0018662	-0.000134759	-7.22516e-05	-0.00116797	-0.0014529	-0.00906041	-0.0128745	-0.0651983	-0.00309546	-0.00961539	-0.0106105	-0.00744993	-0.0109466	-0.0680716	-0.0154302	-0.0664562	-0.0381115
PGM	0	0	0	-0.0011059	-0.000411338	-7.07521e-05	-0.00232568	-0.000413235	-0.000316835	0	0	0	0	-3.30328e-05	-0.000940943	-1.23273e-05	-0.000121041	-0.00114761	0	-3.75025e-05	-0.00183534	0	-0.0410946	-0.0159784	0	-0.000103314	-0.00104262	-0.00117573	-0.000215737	-0.00306067	-0.000722179	-0.0124275	-0.00618533	0	0	-0.000143015	-0.00792844	-0.00235987	-0.00383507	-0.0303216	-0.00104885	-0.0102591	-0.0096032	-0.0067291	-0.00811794	-0.0500068	-0.0214071	-0.356754	-0.00208506
A23a	-0.000150837	-7.85569e-05	-1.70539e-05	-0.00472204	-0.00665849	-0.000946092	-0.0161307	-0.00444105	-0.00168467	-0.000491731	-0.00935345	-0.0138301	-0.00801296	-0.00683795	-0.000703683	-0.000735491	-0.0468421	-0.00479724	-0.000908865	-0.00327847	0	-0.0001776	-0.00606978	-0.0258078	-0.00507905	-7.16838e-05	-0.00357699	-0.00580222	-0.00442658	-0.00250097	-0.0189553	-0.00577877	-0.0107028	-0.00110235	-0.00121251	-0.025424	-0.0278142	-0.0187909	-0.0263777	-0.0768744	-0.00133564	-0.0026368	-0.0043603	-0.0118245	-0.00473231	-0.0405818	-0.0116407	-0.034066	-0.0120639
OPt	-0.00204301	-0.000364986	0	-0.0149536	-6.04367e-05	-0.00652886	-0.00180895	-0.000102901	-0.00702569	-0.00609646	-0.00219025	0	-0.00167756	0	-0.000504768	-0.000116266	0	-5.75461e-05	0	-7.86455e-06	-0.000165485	0	-0.0171151	-0.00356922	-0.0013632	-0.00635699	-0.0080743	-0.0671371	-0.0480924	-0.0254984	-0.0339828	-0.0876741	-0.0100571	-5.20235e-05	0	-0.000667113	-0.00110515	-0.000114914	-0.000370644	-0.000474263	-0.00116114	-0.005819	-0.039779	-0.00296624	-0.00455513	-0.00735585	-0.135915	-0.0203018	-0.0569963
LIP	-0.00113596	-0.00394409	0	-0.000507907	-0.000781855	-0.000390473	-0.00140163	-9.06344e-05	-0.0151232	-0.00106532	0	-1.60377e-05	-0.000853399	0	-0.000211105	-5.87477e-05	0	-0.000958274	0	-0.000142801	0	0	-0.0621117	-0.00906076	-0.00428233	-0.00473733	-0.0109384	-0.0287527	-0.00879443	-0.00973903	-0.0746221	-0.0991059	-0.00584957	0	0	-3.8132e-05	-0.00183665	-6.3133e-05	-9.46498e-05	-0.00209522	-0.000366958	-0.0170487	-0.0577729	-0.00312003	-0.00541793	-0.037095	-0.120742	-0.0192121	-0.0195171
MST	-0.0271571	-0.00182253	-0.00342343	-0.0261771	-0.0158243	-0.0304794	-0.0354248	-0.00092372	-0.00349047	-0.00410172	-0.00113759	-8.01781e-05	-0.00128019	0	-0.00228384	-0.000735829	-4.80103e-05	-0.000150069	-3.8441e-05	-0.000184248	0	-0.000242498	-0.00284329	-0.00329671	-0.00271947	-0.00886036	-0.0106396	-0.0469873	-0.146862	-0.181068	-0.00181599	-0.00668221	-0.00736755	0	0	-3.17725e-05	-0.000456549	-8.16682e-05	-0.00114864	-0.000985649	-0.00321052	-0.00107447	-0.00586298	-0.00231626	-0.0105759	-0.00170019	-0.207941	-0.0224081	-0.0371263
Fig. 1a CC eigenmodes
	mode1	mode2	mode3	mode4	mode5	mode6	mode7	mode8	mode9	mode10	mode11	mode12	mode13	mode14	mode15	mode16	mode17	mode18	mode19	mode20	mode21	mode22	mode23	mode24	mode25	mode26	mode27	mode28	mode29	mode30	mode31	mode32	mode33	mode34	mode35	mode36	mode37	mode38	mode39	mode40	mode41	mode42	mode43	mode44	mode45	mode46	mode47	mode48	mode49
AuA1	-0.124899	-0.383371	-0.205976	-0.166705	0.0332429	-0.00649203	-0.0708152	-0.010225	0.0329047	0.00560659	-0.0184946	-0.0653811	0.0173329	-0.00815566	-0.00495629	-0.0178752	0.0144621	0.293178	-0.0373533	0.00699499	-0.13906	0.171339	0.183566	0.00108151	-0.0655021	-0.0248578	0.0132426	0.00518117	-0.00272535	-0.00625566	-0.0258349	-0.0231668	0.0820524	0.0212144	-0.0815194	0.0611014	-0.0467924	0.114951	-0.1312	0.0325406	-0.0949729	-0.285535	-0.272334	-0.0236412	-0.413563	0.0260462	0.0055546	0.00363166	-0.00267886
AuCPB	-0.120539	-0.376987	-0.190928	-0.169144	0.0328205	-0.00771362	-0.0802157	-0.0254518	0.0109216	0.00387045	0.00584421	-0.101893	-0.000964585	-0.0193851	-0.0695083	0.0269837	0.0300327	-0.439172	0.0422324	-0.00683355	0.0635155	-0.0558848	-0.0539573	-0.00186185	0.00465148	0.0117726	0.00232846	-0.00079932	-0.00768686	-0.00713653	0.0132035	0.0140226	-0.0966429	-0.00112988	0.0622345	-0.0381914	0.0497392	-0.1273	0.132982	-0.035554	0.0759657	0.214732	0.207021	0.0284934	0.332522	-0.0268533	-0.00516345	-0.0230672	-0.00804427
AuRT	-0.0939306	-0.313851	-0.168567	-0.146656	0.0330153	-0.00746784	-0.0852058	-0.0229666	0.0224082	0.00454382	0.00015912	-0.135668	0.00830868	-0.0183849	-0.0833331	0.0288473	0.0442873	-0.554103	0.0639316	-0.017975	0.129528	-0.113684	-0.132055	0.00860683	0.0500081	-0.0154143	-0.00270243	0.00640457	0.0184375	0.0279133	-0.0110649	-0.0155683	0.126612	-0.00647912	-0.0591892	0.0256413	-0.0567863	0.148682	-0.148015	0.0404577	-0.0623343	-0.156918	-0.141834	-0.0281215	-0.235087	0.01959	0.00371906	0.02066	0.00798721
AuCM	-0.109628	-0.258109	-0.136716	-0.0979385	0.00311044	-0.00462818	0.00875148	0.0207231	-0.000448306	-0.00775816	-0.00443911	0.0814515	-0.00992353	0.0463151	0.0516476	-0.0094885	-0.064967	0.452107	-0.026841	-0.0132913	0.142936	-0.241261	-0.294951	0.00451358	0.177749	-0.0126306	-0.0716076	-0.0187595	0.060244	0.0439914	-0.0134433	-0.0548807	0.349682	-0.06535	-0.101531	0.0733204	-0.139777	0.264757	-0.236725	0.0501618	0.0603536	0.171531	0.219207	0.0274697	0.283212	-0.0272217	-0.00538575	0.00465297	0.00292455
AuML	-0.118558	-0.351359	-0.181543	-0.149326	0.0316192	-0.00809505	-0.0708144	-0.014903	0.0279897	0.0129971	-0.0282253	-0.0704184	0.0130816	-0.0261797	-0.00508219	-0.030677	0.034901	0.263121	-0.0432798	0.022973	-0.238777	0.297072	0.329672	-0.0113107	-0.145384	0.0132205	0.0407906	0.00318188	-0.0358435	-0.0360709	0.0142445	0.0111377	-0.18178	0.0216183	0.0899962	-0.0415486	0.0730757	-0.16856	0.164793	-0.0413854	0.0563561	0.165597	0.139456	0.00605229	0.199673	-0.00939609	-0.0015849	-0.000231691	0.00292708
PGa-IPa	-0.0954085	-0.0879936	-0.010897	0.0408012	-0.0982815	0.043818	0.266947	-0.0318897	-0.148773	-0.0735433	0.175856	0.384441	-0.0293251	0.21357	0.180887	0.0505355	-0.153818	-0.170594	0.0140701	0.0393365	-0.0729656	0.0522325	0.139507	-0.0419961	-0.164227	0.0147491	0.0639346	-0.00173162	0.0260969	-0.0233029	-0.0700632	-0.116993	-0.0198845	0.0667	-0.0341536	0.128794	-0.0259429	0.0541663	-0.0875496	0.0754404	-0.157742	-0.154636	0.483158	0.256455	-0.130565	0.047962	0.00931845	-0.0555983	-0.045315
TPO	-0.118542	-0.226435	-0.0628928	-0.0548089	-0.0312946	0.0190129	0.118463	-0.00207471	-0.0934178	-0.0245553	0.0978213	0.294718	-0.034085	0.088856	0.109082	0.0305713	-0.126461	0.191084	-0.0136001	0.00575941	0.173248	-0.316104	-0.321986	0.00353951	0.133475	0.0551025	-0.0437287	-0.0237551	-0.00546457	-0.0118078	0.0450481	0.106413	-0.304797	-0.000297507	0.108002	-0.101946	0.153177	-0.320959	0.331394	-0.0720399	0.0014518	-0.0773759	-0.22502	0.00968202	-0.204151	0.0290544	0.00143525	0.00650558	0.00596546
A10	-0.168216	-0.131252	0.327057	-0.00549788	-0.040952	0.0855599	-0.00806974	0.0361534	-0.150873	0.0175344	-0.0668668	0.215524	0.0201875	-0.272322	-0.250471	0.0613364	0.176531	0.011304	-0.0292924	0.0164964	0.00072888	-0.0123876	-0.0147144	0.0527018	0.0542329	-0.0243631	-0.0791147	0.0295664	-0.22806	-0.187406	0.133246	-0.0354799	-0.149058	0.0341973	0.0641753	0.132382	-0.0579419	-0.014376	-0.179339	-0.00173028	0.000841146	-0.00385738	0.104508	-0.184537	-0.0377378	-0.00180472	0.0275597	-0.00187649	-0.0589556
TE3	-0.115308	-0.0845232	0.0150638	0.070948	-0.117798	0.0744379	0.331386	-0.0475265	-0.179072	-0.0822209	0.282303	0.248309	-0.0687186	0.162432	0.0665003	0.057887	-0.112986	-0.14598	-0.00153392	-0.0390446	-0.0521028	0.162137	0.176173	-0.0147947	-0.0338102	0.00267357	0.0386947	0.00501563	-0.00567542	0.0495136	-0.00363658	0.0455116	0.106481	-0.0699046	0.000365218	-0.151632	-0.0443779	0.146552	-0.114194	-0.0320106	0.136285	0.189748	-0.37753	-0.277944	0.168298	-0.0471577	-0.00944634	0.0777279	0.0656047
PF	-0.155007	0.114493	-0.0785705	-0.0676825	-0.176732	0.0763035	-0.027253	0.18978	0.0265469	-0.0104072	-0.0413737	-0.0119014	-0.228884	0.206682	-0.174825	-0.177315	0.143168	-0.0130993	-0.119791	0.19938	-0.0712906	-0.0321019	-0.0332504	0.0576685	0.0669499	0.143343	-0.028318	0.0828272	0.0471731	-0.0223478	-0.251044	0.125433	-0.308733	0.122063	-0.319027	-0.0964671	-0.301468	0.17949	0.0180351	-0.339144	0.0766948	0.0628548	0.0340397	0.0453762	-0.0520575	-0.0202788	0.184831	-0.0154554	0.0297651
S2E	-0.126716	0.101891	-0.0619453	-0.0936178	-0.0736201	0.0968966	-0.0132273	0.137084	-0.0625986	0.0506951	-0.0459047	-0.0337059	-0.151358	0.108105	0.000248809	-0.0231867	0.105749	0.0320695	0.0774593	0.43655	0.339792	-0.179822	0.374368	0.00721717	0.0175337	-0.108083	0.0955006	0.215109	0.170343	-0.199699	0.186409	0.100643	0.131152	-0.191986	-0.0120283	0.0764196	0.223559	-0.105597	-0.0252492	0.20698	-0.0242428	-0.0069086	-0.0194981	-0.0386323	0.0253243	0.000599195	0.178846	-0.0123272	-0.000274601
A24d	-0.154053	0.141812	-0.0285164	-0.16115	0.338942	0.0125518	0.172064	-0.162519	0.0225723	-0.0766018	-0.0608079	0.0490681	0.143203	-0.00182883	-0.182492	-0.193689	-0.132695	-0.0225803	-0.18944	0.152621	0.113073	0.0863062	0.00421643	-0.148478	0.0312486	-0.0939851	-0.110537	-0.132088	0.0323421	0.021303	-0.0558567	0.0582881	-0.0323001	0.0722876	0.0977446	0.0488366	-0.0156004	0.0529466	-0.00867349	-0.0153808	-0.211109	0.129784	-0.0893255	0.105075	0.0225251	0.0459942	0.169195	0.150791	-0.518702
PE	-0.136024	0.122494	-0.0683647	-0.0926422	0.106708	0.120943	0.00388348	0.0852933	-0.173893	-0.0480199	-0.0672448	-0.0550059	-0.0141017	0.0245763	0.0518071	0.00137778	0.0589451	0.00148202	0.0986934	-0.32462	-0.23794	-0.384525	0.205279	0.399751	-0.0343543	0.172904	0.0529496	-0.113561	-0.191065	0.125431	-0.263607	0.15345	0.0805781	-0.113745	0.124381	0.132869	0.0527202	-0.105501	-0.0915125	0.0334649	-0.15573	0.0727902	-0.0477949	0.0241396	0.0233446	0.030232	0.198874	-0.0276553	-0.0410991
A6M	-0.165346	0.118627	0.0144358	-0.13207	0.219684	-0.0932377	0.088052	-0.234382	0.247677	-0.131778	0.0478454	0.0622705	-0.107905	0.0311262	0.0180226	0.189495	0.181524	0.0122825	-0.092398	0.105269	0.0704594	0.167551	-0.146806	0.0689637	-0.0201135	0.04166	-0.0129153	0.106676	-0.0359762	-0.130577	-0.183244	0.0191529	0.0101719	-0.108583	0.182147	0.135575	0.220286	0.0645349	-0.115026	-0.224408	-0.290771	0.156958	-0.0768765	0.0832146	0.000815597	-0.0397095	-0.137812	-0.112291	0.356067
A6Va	-0.213222	0.170075	-0.0779795	-0.133064	-0.359449	-0.0387964	-0.172441	-0.069955	0.14525	0.0813381	0.163729	0.0861297	0.138224	-0.087598	-0.0741904	-0.170945	-0.125258	-0.0162794	-0.0719984	0.0268553	0.0323051	0.0474988	-0.0292486	0.0829986	-0.0289764	0.051252	-0.0144932	0.0437911	-0.0424297	-0.0618083	-0.147626	0.0940384	0.0605645	-0.0734479	0.00235188	-0.0023905	-0.0422524	-0.106773	-0.0050818	0.158197	-0.0618996	0.0376394	0.0292355	-0.0536905	-0.0308543	-0.0197599	-0.147	-0.069296	0.236072
A1-2	-0.146179	0.146611	-0.084398	-0.14693	-0.051432	0.218812	-0.0326656	0.177963	-0.177814	0.0910404	-0.0694473	-0.102963	-0.116824	0.0157073	0.188705	0.23531	0.110247	0.0187028	0.0540628	0.203057	0.183203	0.0793897	0.0261471	-0.0350479	-0.0875975	-0.0280019	-0.157104	-0.354139	-0.219039	0.225219	-0.0369519	0.02493	-0.0204611	0.0377548	-0.0159513	0.010351	-0.0232257	-0.00401324	-0.0173272	-0.0494402	0.0306646	0.0116812	0.0107247	0.0132108	-0.0258386	0.0243014	-0.543134	0.0897342	-0.123227
A23c	-0.132089	0.121841	-0.0415789	-0.126307	0.281325	0.0305257	0.136302	-0.0280068	-0.124283	0.0156619	-0.0757252	-0.00481027	0.172909	0.000875774	-0.153512	-0.305024	-0.224783	-0.01315	0.11089	-0.0184388	-0.0159014	-0.108357	0.146951	-0.133387	0.132344	-0.112354	-0.0456717	-0.0316966	-0.229217	-0.0240172	-0.0810517	-0.0712172	-0.0637635	-0.102095	-0.0661348	0.0325672	0.117992	0.316136	0.284292	0.0676547	0.227764	-0.144891	0.0756383	-0.0883435	-0.000357866	0.0207303	-0.132744	-0.0628812	0.333591
A6DC	-0.157355	0.124658	-0.0225561	-0.114326	0.127196	-0.0962673	0.0320556	-0.188979	0.215507	-0.119679	0.0818676	0.0987403	-0.117746	-0.0100022	0.00895326	0.270054	0.296007	0.0389853	0.0803352	-0.0310381	-0.0290904	-0.0469607	-0.0491805	0.185661	-0.164149	0.154908	0.116301	0.0758454	-0.0697771	0.0664014	0.163224	-0.194517	0.010783	-0.137165	-0.214508	-0.0925253	0.0910282	0.214032	0.272329	0.0360747	0.267586	-0.17736	0.0780599	-0.0728965	0.00880566	0.0500647	0.0792649	0.0866905	-0.227906
A3a	-0.146372	0.153968	-0.0767211	-0.161692	0.0604614	0.19381	0.0130195	0.0839859	-0.185245	0.0699507	-0.0651941	-0.0718787	0.071724	-0.0750381	0.122912	0.10298	-0.0922656	-0.0185537	0.0107823	-0.259085	-0.229377	-0.0373892	-0.0659091	-0.0721098	0.147211	-0.0215641	0.194526	0.451712	0.290736	-0.29448	0.114538	0.00721847	-0.053821	0.0187107	-0.0398362	-0.00471041	0.0281013	0.0595991	-0.0378519	-0.16217	-0.0351019	0.0490737	-0.0104097	0.0444614	-0.0173558	0.0129636	-0.342142	0.0872665	-0.170396
A4ab	-0.167292	0.166517	-0.0554614	-0.182062	0.284702	0.0840353	0.135014	-0.114829	-0.0267491	-0.0729606	-0.0673409	0.0284124	0.0951694	-0.0287561	-0.0759015	0.0328066	0.00186754	-0.00981775	-0.187525	0.000331902	-0.00953265	-0.0130803	-0.0314493	0.0658844	-0.130881	0.0823369	0.0494031	-0.0849825	0.252418	0.153026	0.251357	0.059495	0.0668013	0.188691	-0.109598	-0.16135	-0.312166	-0.397161	-0.183337	0.150865	0.160259	-0.0818887	0.0648009	-0.0824693	-0.0215242	-0.0485563	-0.00139332	-0.0952293	0.266402
A3b	-0.154914	0.16309	-0.0880337	-0.171122	-0.0692168	0.226072	-0.0593575	0.131273	-0.178553	0.133374	-0.0197641	-0.0857739	0.0283955	-0.113696	0.23917	0.248651	-0.0508908	-0.00452903	0.0287678	-0.0763656	-0.0024856	0.266023	-0.227043	-0.209151	0.0114208	-0.0876908	-0.0828179	-0.065163	-0.0557817	0.00615903	0.0437498	-0.138956	-0.0097394	0.0415041	0.0749817	-0.01634	0.0654623	0.0972584	0.0665976	0.00753671	-0.0262469	-0.0286177	-0.0166274	0.00500081	0.0275181	-0.0314186	0.591031	-0.111582	0.177018
A4c	-0.19673	0.178027	-0.0824829	-0.157693	-0.302739	0.00433234	-0.183064	-0.057909	0.174513	0.0968076	0.220377	0.125416	0.133262	-0.169566	-0.0359307	-0.12545	-0.126098	-0.0206403	-0.0539629	-0.064199	-0.00950407	0.0979176	-0.0869249	0.0667608	-0.0332951	0.0461087	0.0053637	0.0051254	-0.00751467	0.0208024	-0.0941752	-0.0683616	0.0469966	-0.11484	0.0336179	0.0154463	-0.00265547	-0.0527534	0.0543793	0.18031	0.0390887	-0.0393437	-0.00811016	-0.0447671	0.0199446	0.0219585	-0.01658	0.0990104	-0.27697
MIP	-0.136197	0.0309214	-0.0851687	0.229706	0.110299	-0.0448815	-0.315818	0.0359731	-0.208852	-0.385608	0.131754	0.0150785	0.0286477	-0.0476543	0.0807375	-0.0655663	0.0451225	0.000517484	-0.0569055	0.0222893	0.0572764	0.044242	-0.0187077	-0.013445	-0.0557307	-0.0909422	-0.149265	0.116026	0.0549066	0.0184401	-0.00260697	0.0199608	-0.0151224	-0.0025664	-0.015435	0.0203115	-0.0519024	0.0368231	0.0761326	-0.00709081	-0.00298694	-0.0566058	0.021245	-0.0744795	0.0498283	0.324602	-0.0845891	-0.196371	0.0556483
PEC	-0.121178	0.0381414	-0.0701329	0.1683	0.115538	-0.0564778	-0.285386	0.0437517	-0.213834	-0.333503	0.142172	0.0329851	0.0186264	-0.0197548	0.118899	-0.161282	0.150676	0.00470626	0.0141928	-0.159163	0.129041	0.0305846	0.0430575	0.0887486	-0.104681	-0.0680362	-0.290565	-0.0259479	0.154853	-0.118146	-0.0258215	-0.0542073	-0.0344548	0.0369723	0.0204255	-0.111162	0.0670666	0.0318152	-0.0457554	0.032715	0.0423721	0.0538996	-0.0023866	0.076718	-0.0649951	-0.269511	0.042168	0.143117	-0.0425748
TEO	-0.0769469	-0.023029	-0.0312012	0.13514	-0.0797186	0.116589	0.30551	-0.137179	-0.0880539	0.0102681	0.356299	-0.369703	-0.0905078	-0.157946	-0.0801127	-0.076057	0.103522	0.0754676	-0.0184866	-0.0592674	0.0804357	-0.00239105	0.0136765	-0.0324319	0.0293712	0.0380175	-0.0275627	0.0645361	-0.011485	0.0687937	0.0348822	0.0375741	-0.00038151	-0.0582936	0.075018	-0.0463815	-0.0703863	0.0353361	-0.00253509	-0.0296801	0.0239218	0.0372353	-0.127346	-0.0983409	0.0796458	-0.00908749	-0.00268063	-0.154393	-0.108903
V1	-0.0862989	-0.00551017	-0.0762798	0.235774	0.0746734	0.212247	-0.144875	-0.254979	0.0410949	0.323025	-0.11717	0.117144	-0.123624	0.155595	-0.0815551	0.00930746	-0.0126064	-0.000894379	0.00451597	-0.201033	0.153949	0.0702633	0.103523	-0.0542658	0.0458036	0.175353	-0.161846	0.0630585	0.0240924	0.0310859	0.0377995	-0.00739467	0.0295753	-0.0147373	-0.0096105	0.0694464	-0.0243799	-0.0131111	0.0256802	-0.0222422	0.0251919	0.0143665	-0.0101195	0.014627	-0.0318336	0.154735	-0.0337633	-0.566874	-0.180747
V2	-0.0857825	-0.00368063	-0.0734466	0.232662	0.071379	0.204257	-0.139007	-0.250747	0.0334413	0.308892	-0.0849464	0.0739861	-0.152935	0.141849	-0.153847	0.0863711	-0.112959	0.0202389	0.0301171	-0.119052	0.0605885	-0.00793101	0.0308676	0.0663835	-0.13776	-0.123218	-0.239817	0.209222	0.0137958	0.131539	-0.022267	0.0131176	-0.0357989	0.0778288	-0.0199938	0.0362998	0.0200521	-0.00572855	0.0105077	0.0111349	-0.0457342	-0.0477332	0.00167234	-0.0303806	0.0678402	-0.129355	0.0275217	0.538866	0.177283
V4	-0.107486	-0.0183971	-0.0592525	0.203073	-0.058935	0.134055	0.266695	-0.125451	-0.0265502	0.0283224	0.278326	-0.388405	-0.0638917	-0.200191	-0.0881402	-0.0616267	0.0937502	0.0926759	-0.0171574	-0.0123202	0.0585595	-0.0658533	-0.0517845	-0.00105433	0.028068	-0.00196208	0.0298582	-0.0259894	0.0236516	-0.011577	-0.0301	-0.057565	-0.0846662	0.0370718	-0.023863	0.0608915	0.0571276	-0.0688008	0.0260217	0.0378725	-0.0929494	-0.107203	0.28049	0.170825	-0.14604	0.0367145	0.0054314	0.129638	0.094927
V4T	-0.108995	-0.0230089	-0.0681657	0.190694	-0.0379708	0.101825	0.145676	-0.0578088	0.0892769	0.0351472	-0.101871	0.0467368	0.151202	-0.0681028	0.248618	-0.168243	0.187243	-0.101251	0.0814709	0.250251	-0.311814	-0.0706802	-0.0921376	0.00963918	-0.0233262	-0.0134835	-0.197209	-0.0485146	0.0911164	-0.096902	0.0141635	-0.165036	0.212644	0.0670729	-0.137918	0.489251	-0.0860174	-0.169541	0.222163	-0.0923117	0.0924146	0.084759	-0.172875	-0.041733	0.0261419	-0.0847913	-0.0020403	0.0108915	0.00365209
V5	-0.101576	-0.0230209	-0.0799587	0.199783	0.0216651	0.110512	0.0233939	-0.0515819	0.124141	0.105525	-0.169188	0.104904	0.16195	-0.0580059	0.260095	-0.198287	0.258093	-0.0627306	0.00750258	0.11842	-0.14452	0.0130758	0.0148074	-0.1012	0.220258	0.221346	-0.0353824	-0.0291484	-0.00707647	0.085748	0.132894	0.0913332	-0.0509554	-0.286187	0.253836	-0.391467	0.000979801	0.12628	-0.158727	0.0613346	0.0546617	0.126208	0.122513	0.0707998	-0.194758	0.111416	0.0200619	0.157754	0.0610957
A19DI	-0.0942251	0.00291728	-0.0662594	0.204309	0.0372822	0.10209	-0.0815032	-0.118093	0.0144377	0.070924	-0.00892789	-0.0356483	-0.0537319	-0.0146662	-0.112467	0.123282	-0.174787	0.0125512	0.0782514	0.294624	-0.335568	-0.161132	-0.20172	0.203793	-0.219726	-0.487319	0.133745	-0.174001	0.040507	-0.151793	-0.0708624	0.01057	-0.0535122	-0.0546048	0.0492334	-0.277267	0.0487736	0.074513	-0.0992099	0.0380964	0.0296964	0.0661713	-0.0104238	-0.0241694	-0.029304	0.0776964	-0.00196715	-0.180786	-0.0745052
V3A	-0.112196	0.0139412	-0.0774467	0.219704	0.0719569	0.0164081	-0.192669	0.0135347	-0.0507283	-0.197143	0.0325084	0.00375514	0.0128957	-0.0740332	-0.0439776	0.125726	-0.177045	-0.00367539	-0.0523917	0.267361	-0.105556	-0.00291632	-0.0433597	-0.140843	0.143288	0.0691374	0.319978	0.352888	-0.314021	0.453983	0.051381	0.0752051	0.0420004	0.0421837	0.0522883	0.160843	-0.0572718	-0.0591191	-3.38953e-05	0.00500321	0.000323595	0.0367494	-0.0134531	0.0553561	-0.0280322	-0.133012	0.0368789	0.0173429	-0.0395561
V6	-0.102547	0.00876158	-0.0771253	0.229439	0.0866755	0.104127	-0.211989	-0.135077	-0.0825653	0.00355057	0.00539253	0.0451995	-0.0518125	0.0463654	-0.00336691	-0.048018	0.0279596	0.0102673	-0.0385946	-0.0669817	0.152818	0.0935003	-0.00557846	-0.0946721	0.155938	0.169298	0.578631	-0.434616	-0.0397862	-0.342666	-0.0508264	-0.0540555	0.0535155	0.0288061	-0.115243	0.0625092	-0.0268475	-0.0466142	0.0239702	-0.0453504	-0.0181452	-0.0427549	-0.0644413	-0.02512	0.0856996	-0.0553438	0.00772193	0.151119	0.0434917
A32	-0.153192	-0.102902	0.383525	-0.0195663	0.0427859	0.207866	-0.1114	0.0693741	0.170718	-0.0450995	0.0976382	-0.174005	0.16448	0.240601	0.0752903	-0.0331839	-0.0650213	0.0216174	0.0317659	-0.0113105	0.0043798	-0.105146	-0.0178706	-0.137355	-0.223326	0.101617	0.0419924	-0.000784285	0.0334749	0.0252569	0.0185373	-0.0289984	-0.0372411	-0.0354446	-0.0246651	-0.0182724	-0.0201912	0.049882	0.0169585	0.053888	0.00243709	0.0359055	-0.0719736	0.0386754	0.0320365	-0.0174771	-0.00280087	0.0171714	-0.00622715
A32V	-0.121534	-0.0973951	0.311086	-0.00871478	0.000567674	0.193565	-0.0720018	0.0779072	0.0207425	-0.0259967	0.059093	0.0328647	0.269825	0.0598275	-0.231283	0.0873179	0.190638	0.0697564	0.198481	0.00276538	-0.00302576	-0.0966918	-0.0508374	-0.332386	-0.26304	0.0964674	0.0548	0.0131998	0.142926	0.0354959	-0.218172	0.0921494	0.0460511	-0.0173378	0.0786179	0.0112261	0.0405653	-0.000140839	-0.0161206	-0.0168362	0.0588039	-0.02732	-0.0224076	0.0636721	0.00954571	0.00610448	-0.0111752	-0.014811	0.0301323
A9	-0.155996	-0.0935916	0.34672	-0.0159463	0.0399039	0.109981	-0.0811436	0.0404879	0.123701	-0.0116865	0.0345493	-0.162421	-0.0407871	0.114944	0.194413	-0.107392	-0.183701	-0.0353552	-0.129909	-0.00855866	0.0012024	0.0222271	0.0364354	0.265688	0.0877744	-0.00631536	-0.00536841	-0.0342009	-0.0783785	0.0432388	0.31196	-0.135152	-0.0143951	0.0118527	-0.207642	-0.0948525	-0.0631845	0.0956023	0.195061	0.0940111	-0.364457	0.18668	-0.0283549	0.0484372	-0.0299919	-0.00641992	-0.0317294	-0.0366484	0.0604286
A11	-0.136467	-0.0891958	0.258842	0.00981515	-0.0354102	0.0687692	0.0125141	0.035827	-0.110675	0.00875667	0.000568542	0.139838	0.12289	-0.0679621	-0.225678	0.112889	0.172859	-0.00524687	0.0944337	0.0038731	-0.0180598	0.245167	0.0687905	0.269332	0.469672	-0.221485	-0.01202	-0.0377715	0.144974	0.158634	-0.104559	0.0393428	0.241364	0.0440052	-0.0863633	-0.121407	0.0732119	-0.0914636	0.16591	-0.0995956	-0.033402	-0.0625393	0.0796372	0.0410692	-0.0215624	0.0257697	0.00241516	0.00932423	-6.71229e-05
A8b	-0.151609	-0.0359286	0.249391	-0.0366196	0.0891082	0.00798162	-0.0466344	-0.0409291	0.214458	-0.0395526	0.04949	-0.186332	-0.151668	0.166121	0.299637	-0.0537682	-0.179189	-0.0415824	-0.103454	-0.000346279	0.00684405	0.0714075	0.0143112	0.0735252	0.219556	-0.114711	-0.0593972	0.0255624	-0.0604183	-0.091239	-0.164919	0.0774942	-0.0138253	0.0165826	0.194326	0.116904	0.0554074	-0.165087	-0.239758	-0.143899	0.432368	-0.265291	0.134682	-0.151761	-0.00346211	0.0265299	0.0570288	0.0373528	-0.102444
A46D	-0.148251	-0.0882219	0.235167	-0.0054394	-0.0120208	-0.0833334	-0.000367168	-0.00388749	-0.139664	0.0771265	-0.156842	0.129219	-0.317327	-0.421142	0.00910145	-0.104324	-0.0338468	-0.0408103	-0.201113	0.00502029	-0.0186849	-0.0955179	0.000968537	-0.0496429	-0.194751	0.0851644	-0.0297226	0.0234725	-0.157176	-0.127762	0.108285	-0.0151861	-0.0440917	-0.00227085	0.0163678	0.0518478	-0.0372101	0.0880105	-0.0931341	0.0355689	0.0523212	0.00145874	-0.0630721	0.0419309	0.0372339	-0.019397	-0.0162445	0.00925583	0.0374587
A8aD	-0.163574	-0.0368646	0.171387	0.00442905	0.00508083	-0.220111	0.00780937	-0.034633	-0.0813779	0.0952036	-0.156801	-0.02279	-0.335765	-0.233361	0.148714	-0.114644	-0.10555	-0.0378027	-0.044143	-0.0164364	-0.0207906	-0.0145767	0.0269615	-0.167372	-0.114475	0.0222514	0.0942934	-0.0266558	0.309477	0.231621	-0.267805	0.0744748	0.267767	-0.0432468	-0.052893	-0.163353	0.108503	-0.0252985	0.198242	-0.0656235	0.00715105	-0.041848	-0.0367998	0.161062	0.0112502	0.0319838	-0.00384683	-0.00494835	0.00795612
A45	-0.12882	0.0182672	0.0106717	0.0455215	-0.20525	-0.161956	0.0823503	-0.196894	-0.141176	-0.0582864	-0.170281	-0.159837	0.185752	0.178064	-0.00137189	0.0721126	-0.00703691	0.0071033	-0.0127358	0.00931035	0.00866185	0.0298144	-0.0500857	0.0312308	-0.0984759	0.0842185	-0.10662	0.0977014	-0.356777	-0.296367	0.12174	0.341385	0.332313	0.245453	-0.00936243	-0.202944	0.00914116	0.00309139	0.101895	-0.0466782	0.0801497	-0.0814965	-0.0267198	0.275656	0.0299648	0.0168758	0.024701	0.0175363	-0.0370037
A8C	-0.178168	0.113769	-0.0382589	-0.059951	-0.208906	-0.144494	-0.118276	-0.108045	0.169484	-0.0129166	0.123269	0.072413	0.0271804	-0.0479431	-0.0383434	-0.0367734	-0.00557352	0.0131398	0.148127	-0.107559	-0.0397252	-0.26815	0.26061	-0.133434	0.0773881	-0.170233	0.0244936	-0.209954	0.0718428	0.179228	0.38618	-0.0706575	-0.0494666	0.251274	0.105754	0.0522348	0.112855	0.0926262	-0.159134	-0.407006	0.0224419	-0.00806015	-0.0688992	0.179048	0.0410013	0.0134629	0.026335	-0.0363831	0.0737268
AIP	-0.132936	0.0333099	-0.050919	0.0808303	-0.0932299	-0.0301306	0.0696581	0.176878	0.0415682	-0.145024	-0.0844328	-0.0343214	-0.202505	0.219343	-0.237821	-0.0905895	0.0470631	-0.0375148	-0.111571	-0.168813	-0.287862	0.132042	-0.219483	-0.197264	0.0709871	-0.00163795	-0.104566	-0.142083	-0.00520175	0.0776985	0.207842	0.154124	-0.0269083	-0.161535	-0.259073	0.112315	0.446485	-0.106744	-0.165332	0.207262	-0.0206415	-0.0488479	-0.00885528	0.0110232	0.0647062	0.00387056	-0.0472283	-0.00561245	-0.022573
A47L	-0.143503	-0.0067536	0.0735853	0.0421182	-0.192627	-0.199502	0.0662235	-0.175781	-0.200049	-0.0386848	-0.267775	-0.134396	0.150638	0.126853	-0.0308241	0.107847	-0.00455233	0.0181251	-0.0156582	0.00667133	0.0910966	0.0696568	0.00446939	0.152895	0.0855695	-0.0333138	0.058363	0.0116183	0.136442	0.0970039	-0.0764231	-0.292008	-0.341817	-0.221812	0.0476341	0.142989	-0.116911	0.0153237	-0.123881	0.203067	0.185896	-0.00475708	-0.236932	0.37441	0.11264	-0.000345286	-0.0250627	-0.0182927	0.0344045
A8aV	-0.17049	0.0150232	0.0328122	0.0532906	-0.217819	-0.260777	0.0348512	-0.210315	-0.169898	-0.0556796	-0.288263	-0.16725	0.141478	0.136467	0.04229	0.0589363	-0.0234279	0.0353043	-0.0170937	-0.011919	0.0433075	-0.0731538	-0.0111127	-0.0896572	-0.067266	0.0410228	0.0383535	-0.0332351	0.110774	0.0964787	-0.0241937	-0.0641785	-0.0534016	-0.0182291	0.0107027	0.0181637	0.0561002	0.0184714	0.029003	-0.133346	-0.224586	0.0638415	0.237981	-0.618303	-0.137314	-0.0245043	0.0277125	0.0249803	-0.056404
A6DR	-0.15587	0.052547	0.0406267	-0.0170063	0.0575365	-0.227919	0.00229578	-0.0864911	0.162618	-0.0285312	0.0530725	0.00209985	-0.211878	0.0183212	0.106993	0.184849	0.129542	0.0211944	0.304168	-0.117077	-0.113768	-0.0885897	0.111886	-0.326812	0.253195	-0.18757	-0.074585	-0.000645135	-0.0777686	-0.126593	-0.13045	0.129425	-0.120093	0.134436	-0.0617967	-0.0270263	-0.332202	-0.0632961	0.0625651	0.412391	-0.112825	0.132257	-0.0214092	-0.0336457	-0.0294147	-0.0340344	-0.0127558	-0.0036003	-0.0184052
PG	-0.12354	-0.0071907	-0.0725481	0.147969	-0.0261224	-0.0102373	0.16238	0.253086	0.224428	-0.089285	-0.154559	0.0272294	0.0293196	-0.0533808	-0.0453938	0.0414664	-0.0633483	-0.00365347	-0.00682722	-0.306462	0.260551	0.11972	0.00714343	0.0306784	-0.198865	-0.311915	0.142434	-0.015998	-0.0493857	-0.0048561	0.0922148	0.188988	0.0627665	-0.268906	0.00650501	0.165834	-0.209561	-0.0312082	0.124499	-0.146656	0.167741	0.277499	0.0774069	0.0599137	-0.286518	0.0562376	0.0452433	0.0380979	0.0165807
A19M	-0.0916821	0.00398672	-0.0125457	0.109144	0.121032	-0.229819	-0.0178436	0.177555	-0.0467573	0.342423	0.175072	0.00452322	0.16318	0.103553	0.0257415	0.108308	0.168525	-0.0320108	-0.415314	-0.0235481	-0.024504	-0.111025	0.0526916	-0.00104846	0.015938	-0.0840841	0.0470291	-0.0177032	0.00605186	0.0208239	-0.0468342	0.0222505	0.00150722	0.0831851	0.0451848	0.00608403	0.118094	0.121078	0.0664581	0.0883953	0.113377	0.0677283	0.043952	0.0100665	-0.135608	-0.509372	-0.0511117	-0.18669	-0.0593762
PFG	-0.129884	0.0460357	-0.0695283	0.0325831	-0.0727394	0.0292903	0.0818542	0.263021	0.0716901	-0.0801674	-0.133303	-0.0028668	-0.241575	0.234282	-0.199757	-0.168465	0.124883	0.005556	-0.0363246	-0.0597216	-0.0425214	0.0138659	-0.0951813	0.0166722	-0.018764	-0.0226485	0.0886547	0.063078	-0.0119137	-0.0202582	0.0347174	-0.375201	0.189899	0.202237	0.56135	-0.0897506	-0.143632	0.0103414	0.164761	0.0979241	-0.071702	-0.133293	-0.0290109	-0.0464917	0.0463569	0.00471156	-0.0873383	0.00299459	0.004004
A23b	-0.13202	0.0396667	0.000864661	0.0199362	0.179814	-0.244554	0.0328303	0.131051	-0.0839465	0.195404	0.0860208	-0.0119739	0.0104264	0.0614943	-0.0282396	-0.20069	-0.040012	0.0338044	0.395935	0.0244189	0.0586517	0.0968383	-0.0896946	-0.0317323	-0.0782449	0.0180155	-0.00603005	0.133228	-0.248812	-0.0222164	-0.00886511	-0.342144	0.0690328	-0.163503	-0.198292	-0.210388	-0.00476423	-0.337313	-0.226004	-0.226269	-0.0614666	0.0416836	-0.00262105	0.034304	-0.0443979	-0.134508	0.00954469	-0.054137	-0.0730825
PGM	-0.114812	0.0142103	-0.00681328	0.104786	0.151222	-0.319166	-0.0208871	0.232746	-0.0640731	0.334652	0.211772	-0.01606	0.139815	0.0980098	0.0119885	0.107597	0.0975614	-0.0213645	-0.221566	0.015234	-0.0443215	-0.0484328	0.00700366	-0.0142209	-0.0261075	-0.0152866	-0.0103676	0.00306227	-0.00946094	-0.0175848	0.0255172	0.00710366	-0.00113837	-0.0198755	-0.0116528	0.0790601	-0.081596	-0.0342414	-0.00679134	-0.0337223	-0.0771399	-0.0645972	-0.0616118	-0.023374	0.157064	0.578689	0.0501181	0.20137	0.0812043
A23a	-0.113171	0.00612466	0.0297769	0.0417447	0.122611	-0.19398	0.0168685	0.109196	-0.0630135	0.166762	0.066137	-0.0183504	-0.0400652	-0.00740919	0.00270989	-0.128922	-0.0999321	0.0334625	0.445395	0.0975903	0.027258	0.244923	-0.19492	0.27391	-0.0654226	0.221971	0.0851233	-0.0561467	0.208429	0.0508997	0.170582	0.337503	-0.130611	0.21529	0.173603	0.218455	0.0264712	0.228937	-0.00370027	0.120145	0.046516	0.0244942	0.0273121	-0.0478818	-0.020616	-0.0408393	-0.00608298	-0.0184	-0.00909606
OPt	-0.121003	-0.00863774	-0.0796174	0.19113	0.00452159	0.00393798	0.116319	0.213086	0.215057	-0.0938314	-0.104827	-0.0321777	0.0801136	-0.172153	-0.0650033	0.209136	-0.229009	0.0012106	0.0116536	0.0286903	0.105964	-0.0456585	0.126948	0.0568707	0.0621299	0.255425	-0.0814482	0.0155471	0.0323767	-0.0809086	-0.194641	-0.250234	-5.84561e-05	0.400792	-0.115593	-0.10768	0.298546	0.00433599	-0.111875	0.133008	0.153534	0.272777	-0.0519603	-0.034016	-0.12736	0.168127	0.00937371	0.0178481	0.0114453
LIP	-0.118854	0.00524279	-0.0630699	0.178094	0.0402921	-0.0707412	0.0261654	0.197797	0.130333	-0.0819923	-0.00619227	-0.0453729	0.0293612	-0.113571	-0.144779	0.317266	-0.315378	-0.0184573	0.0303075	0.0969612	-0.0859221	-0.0351168	0.132714	-0.018066	0.0859702	0.260466	-0.257858	-0.150611	0.136062	-0.16216	0.0762275	0.0484257	0.017551	-0.335389	0.0884477	-0.0455117	-0.207328	0.0137195	0.0881378	-0.152289	-0.148114	-0.303981	0.0227183	0.012233	0.149322	-0.230164	-0.0136844	-0.014062	-0.015037
MST	-0.118806	-0.0482559	-0.0900562	0.169074	-0.020074	0.0640894	0.182363	0.136172	0.241933	-0.0048369	-0.200413	0.0934455	0.19245	-0.148382	0.229494	-0.119359	0.13572	0.00046494	0.0201516	-0.0916419	0.186138	0.012223	-0.00354228	0.0669393	-0.0805004	-0.18216	0.129333	0.108944	-0.0687408	0.0898936	-0.104152	0.128608	-0.18955	0.147029	-0.139639	-0.113509	0.056114	0.0468018	-0.096942	0.028626	-0.227138	-0.374534	-0.0793428	-0.0712227	0.38414	-0.0930721	-0.0284372	-0.105331	-0.0444348
[truncated: 6 more columns]

## Sheet: Fig.2
Fig. 2a Reconstructed cortical activity concentration in marmosets												Fig. 2b Marmoset cortical classes					Fig .2c, d The spatial patterns of low- and high-frequency components
empirical CC graph			rewired CC graph				MSR surrogate data					label	Class name	Order			The spatial patterns					Statistically significant activity concentration in each cortical class
mode	activity_accuracy		mode	activity_accuracy	null model		mode	activity_accuracy	null model			AuA1	AU	5			label	low-frequency	high-frequency	Class name				low-frequency		high-frequency
1	0.438154		1	0.451043	rewired		1	0.438768	Moran			AuCPB	AU	5			AuA1	39.7184	34.5228	AU		Order	Class name	P_SR	P_SR_FDR	P_SR	P_SR_FDR
2	0.483967		1	0.446796	rewired		1	0.424936	Moran			AuRT	AU	5			AuCPB	38.6788	35.8317	AU		1	VC	0	0	0.06	0.066
3	0.518622		1	0.443921	rewired		1	0.432629	Moran			AuCM	AU	5			AuRT	32.6587	42.1085	AU		2	PPC	0.003	0.00825	0.06	0.066
4	0.609196		1	0.441797	rewired		1	0.438049	Moran			AuML	AU	5			AuCM	28.6965	38.6277	AU		3	PCC	0.001	0.00366667	0.21	0.21
5	0.641017		1	0.446563	rewired		1	0.425005	Moran			PGa-IPa	LIT	4			AuML	36.4753	29.9404	AU		4	LIT	0.114	0.114	0.001	0.00183333
6	0.659478		1	0.440764	rewired		1	0.422131	Moran			TPO	LIT	4			PGa-IPa	33.7894	35.6616	LIT		5	AU	0.06	0.066	0	0
7	0.676129		1	0.447793	rewired		1	0.435027	Moran			A10	DLPFC	11			TPO	31.1693	34.3481	LIT		6	SS	0.001	0.00366667	0.06	0.066
8	0.696616		1	0.447195	rewired		1	0.429569	Moran			TE3	LIT	4			A10	35.9593	37.7865	DLPFC		7	MOT	0.06	0.066	0.06	0.066
9	0.709066		1	0.448407	rewired		1	0.426377	Moran			PF	PPC	2			TE3	38.1707	31.7562	LIT		8	mPFC	0.06	0.066	0	0
10	0.71972		1	0.454564	rewired		1	0.432017	Moran			S2E	SS	6			PF	34.6839	38.7981	PPC		9	OFC	0.06	0.066	0	0
11	0.73204		1	0.450453	rewired		1	0.431937	Moran			A24d	mPFC	8			S2E	30.7805	35.4697	SS		10	VLPFC	0.06	0.066	0	0
12	0.743135		1	0.449668	rewired		1	0.43135	Moran			PE	PPC	2			A24d	45.3832	32.1199	mPFC		11	DLPFC	0.06	0.066	0	0
13	0.758479		1	0.448487	rewired		1	0.429017	Moran			A6M	MOT	7			PE	35.9867	31.2819	PPC
14	0.770227		1	0.448278	rewired		1	0.429842	Moran			A6Va	MOT	7			A6M	40.8785	30.6715	MOT
15	0.781724		1	0.448387	rewired		1	0.428731	Moran			A1-2	SS	6			A6Va	44.4149	30.423	MOT
16	0.792297		1	0.441561	rewired		1	0.418176	Moran			A23c	PCC	3			A1-2	43.2552	25.7865	SS
17	0.802298		1	0.455199	rewired		1	0.431421	Moran			A6DC	MOT	7			A23c	40.227	35.8794	PCC
18	0.814821		1	0.446506	rewired		1	0.415362	Moran			A3a	SS	6			A6DC	35.446	31.9883	MOT
19	0.824809		1	0.450398	rewired		1	0.434324	Moran			A4ab	MOT	7			A3a	42.0531	28.0176	SS
20	0.833909		1	0.448527	rewired		1	0.420392	Moran			A3b	SS	6			A4ab	46.432	24.1838	MOT
21	0.842259		1	0.451914	rewired		1	0.428149	Moran			A4c	MOT	7			A3b	44.7041	24.4443	SS
22	0.848427		1	0.450226	rewired		1	0.436238	Moran			MIP	PPC	2			A4c	43.5141	28.8358	MOT
23	0.854203		1	0.439655	rewired		1	0.431275	Moran			PEC	PPC	2			MIP	47.9419	25.8591	PPC
24	0.861734		1	0.443781	rewired		1	0.428745	Moran			TEO	LIT	4			PEC	41.28	32.4643	PPC
25	0.868637		1	0.44383	rewired		1	0.435564	Moran			V1	VC	1			TEO	43.3689	27.0648	LIT
26	0.874072		1	0.447453	rewired		1	0.428533	Moran			V2	VC	1			V1	46.8866	26.5084	VC
27	0.878601		1	0.441523	rewired		1	0.425339	Moran			V4	VC	1			V2	45.9989	21.8684	VC
28	0.882186		1	0.448574	rewired		1	0.423872	Moran			V4T	VC	1			V4	48.0871	26.7671	VC
29	0.887646		1	0.451473	rewired		1	0.431878	Moran			V5	VC	1			V4T	34.6015	35.1715	VC
30	0.891429		1	0.447592	rewired		1	0.430077	Moran			A19DI	VC	1			V5	36.4838	34.4548	VC
31	0.897246		1	0.448646	rewired		1	0.42686	Moran			V3A	VC	1			A19DI	35.8131	35.4721	VC
32	0.901802		1	0.445965	rewired		1	0.418912	Moran			V6	VC	1			V3A	38.6558	29.3115	VC
33	0.907526		1	0.443128	rewired		1	0.441402	Moran			A32	mPFC	8			V6	40.5399	24.9559	VC
34	0.912074		1	0.444459	rewired		1	0.439865	Moran			A32V	mPFC	8			A32	38.2274	33.5101	mPFC
35	0.916452		1	0.446397	rewired		1	0.435415	Moran			A9	DLPFC	11			A32V	29.242	42.1007	mPFC
36	0.920333		1	0.44868	rewired		1	0.432665	Moran			A11	OFC	9			A9	34.9341	34.9643	DLPFC
37	0.92561		1	0.450175	rewired		1	0.421037	Moran			A8b	DLPFC	11			A11	27.6991	42.1218	OFC
38	0.93034		1	0.448573	rewired		1	0.419542	Moran			A46D	DLPFC	11			A8b	33.0503	34.8417	DLPFC
39	0.935374		1	0.430502	rewired		1	0.424018	Moran			A8aD	DLPFC	11			A46D	31.3014	39.4263	DLPFC
40	0.939838		1	0.450099	rewired		1	0.433812	Moran			A45	VLPFC	10			A8aD	33.2541	37.5354	DLPFC
41	0.944265		1	0.436653	rewired		1	0.430365	Moran			A8C	MOT	7			A45	32.1381	34.9814	VLPFC
42	0.948899		1	0.448577	rewired		1	0.430443	Moran			AIP	PPC	2			A8C	33.4234	32.6712	MOT
43	0.954873		1	0.447248	rewired		1	0.417392	Moran			A47L	VLPFC	10			AIP	28.999	40.2634	PPC
44	0.959058		1	0.447356	rewired		1	0.424502	Moran			A8aV	DLPFC	11			A47L	35.6075	34.9859	VLPFC
45	0.963656		1	0.445169	rewired		1	0.435117	Moran			A6DR	MOT	7			A8aV	40.8359	31.8532	DLPFC
46	0.96814		1	0.450206	rewired		1	0.438181	Moran			PG	PPC	2			A6DR	31.3722	35.7711	MOT
47	0.969913		1	0.449004	rewired		1	0.416308	Moran			A19M	VC	1			PG	37.2669	30.4688	PPC
48	0.972036		1	0.452102	rewired		1	0.418011	Moran			PFG	PPC	2			A19M	38.5517	32.37	VC
49	0.975474		1	0.450128	rewired		1	0.429845	Moran			A23b	PCC	3			PFG	32.0641	33.5637	PPC
50	0.978596		1	0.447146	rewired		1	0.437976	Moran			PGM	PPC	2			A23b	37.6097	32.3545	PCC
51	0.982203		1	0.443357	rewired		1	0.430468	Moran			A23a	PCC	3			PGM	44.6637	28.4113	PPC
52	0.986429		1	0.450624	rewired		1	0.419837	Moran			OPt	PPC	2			A23a	30.4007	37.9142	PCC
53	0.99055		1	0.448514	rewired		1	0.438812	Moran			LIP	PPC	2			OPt	38.8519	32.9724	PPC
54	0.995225		1	0.448043	rewired		1	0.433625	Moran			MST	VC	1			LIP	36.5755	33.4821	PPC
55	1		1	0.447234	rewired		1	0.436384	Moran								MST	37.9162	35.7131	VC
			1	0.448501	rewired		1	0.416408	Moran
			1	0.44983	rewired		1	0.435058	Moran
			1	0.449138	rewired		1	0.420677	Moran
			1	0.448205	rewired		1	0.429338	Moran
			1	0.43704	rewired		1	0.437396	Moran
			1	0.449727	rewired		1	0.429129	Moran
			1	0.449892	rewired		1	0.421069	Moran
			1	0.44815	rewired		1	0.442309	Moran
			1	0.443605	rewired		1	0.428758	Moran
			1	0.445791	rewired		1	0.441508	Moran
			1	0.437046	rewired		1	0.441257	Moran
			1	0.446836	rewired		1	0.436454	Moran
			1	0.441747	rewired		1	0.423505	Moran
			1	0.444925	rewired		1	0.430801	Moran
			1	0.446661	rewired		1	0.427819	Moran
			1	0.442723	rewired		1	0.421164	Moran
			1	0.445891	rewired		1	0.421113	Moran
			1	0.438993	rewired		1	0.441682	Moran
			1	0.447459	rewired		1	0.434753	Moran
			1	0.439498	rewired		1	0.424555	Moran
			1	0.45062	rewired		1	0.436012	Moran
			1	0.444001	rewired		1	0.425074	Moran
			1	0.44972	rewired		1	0.441379	Moran
			1	0.445834	rewired		1	0.42008	Moran
			1	0.442193	rewired		1	0.42664	Moran
			1	0.447981	rewired		1	0.433444	Moran
			1	0.448046	rewired		1	0.415379	Moran
			1	0.445137	rewired		1	0.425761	Moran
			1	0.444047	rewired		1	0.425425	Moran
			1	0.443574	rewired		1	0.434862	Moran
			1	0.447234	rewired		1	0.440308	Moran
			1	0.450431	rewired		1	0.419743	Moran
			1	0.439338	rewired		1	0.417479	Moran
			1	0.44284	rewired		1	0.438796	Moran
			1	0.447178	rewired		1	0.416276	Moran
			1	0.449384	rewired		1	0.437546	Moran
			1	0.449379	rewired		1	0.433323	Moran
			1	0.448858	rewired		1	0.41539	Moran
			1	0.449045	rewired		1	0.424538	Moran
			1	0.438515	rewired		1	0.434229	Moran
			1	0.439726	rewired		1	0.430592	Moran
			1	0.437949	rewired		1	0.429327	Moran
			1	0.441857	rewired		1	0.434654	Moran
			1	0.448261	rewired		1	0.431876	Moran
			1	0.449188	rewired		1	0.42776	Moran
			1	0.443121	rewired		1	0.429873	Moran
			1	0.449455	rewired		1	0.429785	Moran
			1	0.443651	rewired		1	0.416806	Moran
			1	0.444004	rewired		1	0.434952	Moran
			1	0.447891	rewired		1	0.428904	Moran
			1	0.443817	rewired		1	0.417183	Moran
			1	0.448665	rewired		1	0.432243	Moran
			1	0.444404	rewired		1	0.440206	Moran
			1	0.448059	rewired		1	0.417124	Moran
			1	0.443435	rewired		1	0.431298	Moran
			1	0.444859	rewired		1	0.429891	Moran
			1	0.442426	rewired		1	0.416366	Moran
			1	0.444245	rewired		1	0.434108	Moran
			1	0.452475	rewired		1	0.440582	Moran
			1	0.452534	rewired		1	0.439192	Moran
			1	0.451888	rewired		1	0.429725	Moran
			1	0.443917	rewired		1	0.416284	Moran
			1	0.449414	rewired		1	0.420449	Moran
			1	0.443698	rewired		1	0.427713	Moran
			1	0.441762	rewired		1	0.433673	Moran
			1	0.449903	rewired		1	0.421063	Moran
			1	0.445712	rewired		1	0.418769	Moran
			1	0.444983	rewired		1	0.436937	Moran
			1	0.444239	rewired		1	0.441067	Moran
			1	0.450777	rewired		1	0.439191	Moran
			1	0.447985	rewired		1	0.420359	Moran
			1	0.447185	rewired		1	0.427083	Moran
			1	0.442849	rewired		1	0.418974	Moran
			1	0.447136	rewired		1	0.428566	Moran
			1	0.443465	rewired		1	0.438	Moran
			1	0.446145	rewired		1	0.432321	Moran
			1	0.450587	rewired		1	0.430064	Moran
			1	0.452417	rewired		1	0.436137	Moran
			1	0.442172	rewired		1	0.429178	Moran
			1	0.441107	rewired		1	0.432198	Moran
			1	0.450996	rewired		1	0.419293	Moran
			1	0.442702	rewired		1	0.440646	Moran
			1	0.443116	rewired		1	0.429054	Moran
			1	0.448966	rewired		1	0.437441	Moran
			1	0.448068	rewired		1	0.442853	Moran
			1	0.445442	rewired		1	0.436153	Moran
			1	0.447131	rewired		1	0.424949	Moran
			1	0.454958	rewired		1	0.42618	Moran
			1	0.451745	rewired		1	0.423412	Moran
			1	0.441208	rewired		1	0.419897	Moran
			1	0.40722	rewired		1	0.430545	Moran
			1	0.452287	rewired		1	0.426647	Moran
			1	0.448535	rewired		1	0.431739	Moran
			1	0.449521	rewired		1	0.429702	Moran
			1	0.44644	rewired		1	0.435833	Moran
			1	0.445957	rewired		1	0.434421	Moran
			1	0.444118	rewired		1	0.424446	Moran
			1	0.449073	rewired		1	0.421902	Moran
			1	0.452594	rewired		1	0.426477	Moran
			1	0.451476	rewired		1	0.419759	Moran
			1	0.443832	rewired		1	0.439335	Moran
			1	0.43983	rewired		1	0.437893	Moran
			1	0.44771	rewired		1	0.433528	Moran
			1	0.441826	rewired		1	0.431952	Moran
			1	0.447045	rewired		1	0.419647	Moran
			1	0.442102	rewired		1	0.439637	Moran
			1	0.446423	rewired		1	0.431184	Moran
			1	0.452485	rewired		1	0.420986	Moran
			1	0.452485	rewired		1	0.419233	Moran
			1	0.450156	rewired		1	0.432938	Moran
			1	0.443982	rewired		1	0.433342	Moran
			1	0.440511	rewired		1	0.419151	Moran
			1	0.442601	rewired		1	0.433945	Moran
			1	0.446639	rewired		1	0.424139	Moran
			1	0.448612	rewired		1	0.418654	Moran
			1	0.442238	rewired		1	0.434703	Moran
			1	0.447524	rewired		1	0.428632	Moran
			1	0.452403	rewired		1	0.42305	Moran
			1	0.449071	rewired		1	0.423501	Moran
			1	0.444679	rewired		1	0.441259	Moran
			1	0.445207	rewired		1	0.434086	Moran
			1	0.451054	rewired		1	0.432417	Moran
			1	0.446823	rewired		1	0.441277	Moran
			1	0.443897	rewired		1	0.438968	Moran
			1	0.451996	rewired		1	0.423665	Moran
			1	0.449303	rewired		1	0.418451	Moran
			1	0.448827	rewired		1	0.417035	Moran
			1	0.4466	rewired		1	0.433726	Moran
			1	0.448102	rewired		1	0.437009	Moran
			1	0.442031	rewired		1	0.434638	Moran
			1	0.448713	rewired		1	0.42738	Moran
			1	0.435313	rewired		1	0.436751	Moran
			1	0.444094	rewired		1	0.431787	Moran
			1	0.443558	rewired		1	0.423533	Moran
			1	0.447319	rewired		1	0.43654	Moran
			1	0.444544	rewired		1	0.439777	Moran
			1	0.439355	rewired		1	0.434387	Moran
			1	0.446222	rewired		1	0.437647	Moran
			1	0.446138	rewired		1	0.429261	Moran
			1	0.446819	rewired		1	0.432038	Moran
			1	0.445525	rewired		1	0.430193	Moran
			1	0.439494	rewired		1	0.419915	Moran
			1	0.44323	rewired		1	0.437216	Moran
			1	0.449524	rewired		1	0.435703	Moran
			1	0.448585	rewired		1	0.416762	Moran
			1	0.454037	rewired		1	0.418558	Moran
			1	0.449834	rewired		1	0.436793	Moran
			1	0.446037	rewired		1	0.438559	Moran
			1	0.441725	rewired		1	0.435086	Moran
			1	0.447009	rewired		1	0.436198	Moran
			1	0.450328	rewired		1	0.426677	Moran
			1	0.441072	rewired		1	0.435207	Moran
			1	0.447894	rewired		1	0.44176	Moran
			1	0.449262	rewired		1	0.417831	Moran
			1	0.445596	rewired		1	0.425495	Moran
			1	0.445301	rewired		1	0.422532	Moran
			1	0.444506	rewired		1	0.426941	Moran
			1	0.444067	rewired		1	0.428279	Moran
			1	0.451756	rewired		1	0.428552	Moran
			1	0.450092	rewired		1	0.428975	Moran
			1	0.443412	rewired		1	0.414582	Moran
			1	0.449177	rewired		1	0.429242	Moran
			1	0.443755	rewired		1	0.416838	Moran
			1	0.452332	rewired		1	0.435276	Moran
			1	0.445325	rewired		1	0.433738	Moran
			1	0.441597	rewired		1	0.439317	Moran
			1	0.443514	rewired		1	0.433265	Moran
			1	0.447199	rewired		1	0.43529	Moran
			1	0.441101	rewired		1	0.421114	Moran
			1	0.44913	rewired		1	0.43246	Moran
			1	0.445643	rewired		1	0.437345	Moran
			1	0.446369	rewired		1	0.431538	Moran
			1	0.446346	rewired		1	0.422719	Moran
			1	0.450262	rewired		1	0.434598	Moran
			1	0.452147	rewired		1	0.433915	Moran
			1	0.445798	rewired		1	0.438982	Moran
			1	0.444288	rewired		1	0.421565	Moran
			1	0.444756	rewired		1	0.415216	Moran
			1	0.442032	rewired		1	0.420123	Moran
			1	0.448441	rewired		1	0.436291	Moran
			1	0.443804	rewired		1	0.426278	Moran
			1	0.448287	rewired		1	0.422749	Moran
			1	0.448324	rewired		1	0.425327	Moran
			1	0.448537	rewired		1	0.418418	Moran
			1	0.445517	rewired		1	0.428889	Moran
			1	0.449239	rewired		1	0.430779	Moran
			1	0.442755	rewired		1	0.42503	Moran
			1	0.44831	rewired		1	0.432718	Moran
			1	0.450057	rewired		1	0.43744	Moran
			1	0.45144	rewired		1	0.440367	Moran
			1	0.44801	rewired		1	0.436922	Moran
			1	0.448512	rewired		1	0.417791	Moran
			1	0.447209	rewired		1	0.430349	Moran
			1	0.450069	rewired		1	0.442197	Moran
			1	0.447356	rewired		1	0.43282	Moran
			1	0.445618	rewired		1	0.429142	Moran
			1	0.446971	rewired		1	0.430495	Moran
			1	0.449692	rewired		1	0.425267	Moran
			1	0.448922	rewired		1	0.415989	Moran
			1	0.439899	rewired		1	0.42047	Moran
			1	0.447273	rewired		1	0.440985	Moran
			1	0.449159	rewired		1	0.441238	Moran
			1	0.445951	rewired		1	0.430039	Moran
			1	0.45129	rewired		1	0.437508	Moran
			1	0.445622	rewired		1	0.434691	Moran
			1	0.448617	rewired		1	0.429471	Moran
			1	0.440513	rewired		1	0.423112	Moran
			1	0.441894	rewired		1	0.442961	Moran
			1	0.450026	rewired		1	0.419867	Moran
			1	0.445912	rewired		1	0.425036	Moran
			1	0.448769	rewired		1	0.432217	Moran
			1	0.441927	rewired		1	0.416009	Moran
			1	0.448545	rewired		1	0.434322	Moran
			1	0.447451	rewired		1	0.425761	Moran
			1	0.447796	rewired		1	0.432018	Moran
			1	0.441438	rewired		1	0.441383	Moran
			1	0.442151	rewired		1	0.414823	Moran
			1	0.443951	rewired		1	0.435503	Moran
			1	0.448056	rewired		1	0.432179	Moran
			1	0.448777	rewired		1	0.431927	Moran
			1	0.448786	rewired		1	0.419086	Moran
			1	0.441888	rewired		1	0.440293	Moran
			1	0.443086	rewired		1	0.429919	Moran
			1	0.449455	rewired		1	0.431039	Moran
			1	0.452827	rewired		1	0.440734	Moran
			1	0.450382	rewired		1	0.431572	Moran
			1	0.451232	rewired		1	0.422171	Moran
			1	0.447146	rewired		1	0.421406	Moran
			1	0.449244	rewired		1	0.428918	Moran
			1	0.445068	rewired		1	0.432833	Moran
			1	0.451113	rewired		1	0.418906	Moran
			1	0.443578	rewired		1	0.435239	Moran
			1	0.447285	rewired		1	0.432191	Moran
			1	0.446474	rewired		1	0.429756	Moran
			1	0.448829	rewired		1	0.430762	Moran
			1	0.444856	rewired		1	0.442819	Moran
			1	0.450162	rewired		1	0.428828	Moran
			1	0.447064	rewired		1	0.435263	Moran
			1	0.448484	rewired		1	0.435097	Moran
			1	0.445698	rewired		1	0.435115	Moran
			1	0.447969	rewired		1	0.436594	Moran
			1	0.445921	rewired		1	0.427741	Moran
			1	0.449593	rewired		1	0.416843	Moran
			1	0.447049	rewired		1	0.437703	Moran
			1	0.448183	rewired		1	0.429397	Moran
			1	0.448741	rewired		1	0.424464	Moran
			1	0.449039	rewired		1	0.436901	Moran
			1	0.447272	rewired		1	0.44072	Moran
			1	0.451639	rewired		1	0.430713	Moran
			1	0.447618	rewired		1	0.418081	Moran
			1	0.44803	rewired		1	0.426859	Moran
			1	0.446344	rewired		1	0.435927	Moran
			1	0.447436	rewired		1	0.418558	Moran
			1	0.447723	rewired		1	0.429397	Moran
			1	0.441202	rewired		1	0.44213	Moran
			1	0.449069	rewired		1	0.422638	Moran
			1	0.445256	rewired		1	0.433376	Moran
			1	0.438437	rewired		1	0.430551	Moran
			1	0.448983	rewired		1	0.419008	Moran
			1	0.44785	rewired		1	0.438532	Moran
			1	0.445543	rewired		1	0.438288	Moran
			1	0.446148	rewired		1	0.438023	Moran
			1	0.447878	rewired		1	0.421254	Moran
			1	0.446595	rewired		1	0.425316	Moran
			1	0.444948	rewired		1	0.437779	Moran
			1	0.450811	rewired		1	0.43724	Moran
			1	0.447904	rewired		1	0.431378	Moran
			1	0.441357	rewired		1	0.426031	Moran
			1	0.450937	rewired		1	0.434817	Moran
			1	0.446404	rewired		1	0.415452	Moran
			1	0.43993	rewired		1	0.427838	Moran
			1	0.453743	rewired		1	0.418726	Moran
			1	0.442791	rewired		1	0.425057	Moran
			1	0.447156	rewired		1	0.430378	Moran
			1	0.449199	rewired		1	0.425316	Moran
			1	0.450808	rewired		1	0.4408	Moran
			1	0.445783	rewired		1	0.428613	Moran
			1	0.451005	rewired		1	0.418441	Moran
			1	0.446716	rewired		1	0.442273	Moran
			1	0.439735	rewired		1	0.433047	Moran
			1	0.444035	rewired		1	0.430229	Moran
			1	0.447933	rewired		1	0.417831	Moran
			1	0.451667	rewired		1	0.423095	Moran
			1	0.448362	rewired		1	0.422639	Moran
			1	0.446905	rewired		1	0.437517	Moran
			1	0.453218	rewired		1	0.424101	Moran
			1	0.451502	rewired		1	0.417958	Moran
			1	0.44311	rewired		1	0.420596	Moran
			1	0.445759	rewired		1	0.422255	Moran
			1	0.446661	rewired		1	0.440081	Moran
			1	0.443935	rewired		1	0.427876	Moran
			1	0.447762	rewired		1	0.433353	Moran
			1	0.447924	rewired		1	0.429083	Moran
			1	0.449506	rewired		1	0.426662	Moran
			1	0.452586	rewired		1	0.443123	Moran
			1	0.449005	rewired		1	0.427927	Moran
			1	0.447251	rewired		1	0.430484	Moran
			1	0.441603	rewired		1	0.434009	Moran
			1	0.447392	rewired		1	0.440644	Moran
			1	0.445517	rewired		1	0.429971	Moran
			1	0.442278	rewired		1	0.414058	Moran
			1	0.44573	rewired		1	0.429205	Moran
			1	0.442992	rewired		1	0.435966	Moran
			1	0.446215	rewired		1	0.436051	Moran
			1	0.446648	rewired		1	0.417971	Moran
			1	0.447001	rewired		1	0.424195	Moran
			1	0.452538	rewired		1	0.437229	Moran
			1	0.441487	rewired		1	0.433405	Moran
			1	0.443845	rewired		1	0.434823	Moran
			1	0.442154	rewired		1	0.419545	Moran
			1	0.442724	rewired		1	0.434216	Moran
			1	0.444329	rewired		1	0.426068	Moran
			1	0.443018	rewired		1	0.429886	Moran
			1	0.438545	rewired		1	0.430684	Moran
			1	0.449576	rewired		1	0.438275	Moran
			1	0.451968	rewired		1	0.43262	Moran
			1	0.449767	rewired		1	0.423935	Moran
			1	0.442884	rewired		1	0.421435	Moran
			1	0.450521	rewired		1	0.437618	Moran
			1	0.444095	rewired		1	0.439984	Moran
			1	0.440271	rewired		1	0.43923	Moran
			1	0.450815	rewired		1	0.437664	Moran
			1	0.444623	rewired		1	0.426049	Moran
			1	0.45388	rewired		1	0.430131	Moran
			1	0.444357	rewired		1	0.434952	Moran
			1	0.443127	rewired		1	0.436206	Moran
			1	0.449568	rewired		1	0.423469	Moran
			1	0.446814	rewired		1	0.431674	Moran
			1	0.451823	rewired		1	0.432668	Moran
			1	0.446369	rewired		1	0.436847	Moran
			1	0.449584	rewired		1	0.416382	Moran
			1	0.448173	rewired		1	0.430184	Moran
			1	0.445906	rewired		1	0.429403	Moran
			1	0.443714	rewired		1	0.429928	Moran
			1	0.443596	rewired		1	0.425505	Moran
			1	0.443803	rewired		1	0.428289	Moran
			1	0.44039	rewired		1	0.436049	Moran
			1	0.449063	rewired		1	0.433529	Moran
			1	0.446878	rewired		1	0.438674	Moran
			1	0.447241	rewired		1	0.418107	Moran
			1	0.446795	rewired		1	0.437511	Moran
			1	0.44637	rewired		1	0.431149	Moran
			1	0.429994	rewired		1	0.419735	Moran
			1	0.442469	rewired		1	0.425154	Moran
			1	0.45021	rewired		1	0.42984	Moran
			1	0.445163	rewired		1	0.429834	Moran
			1	0.448402	rewired		1	0.436227	Moran
			1	0.453317	rewired		1	0.427211	Moran
			1	0.446812	rewired		1	0.420816	Moran
			1	0.447416	rewired		1	0.428063	Moran
			1	0.45139	rewired		1	0.431277	Moran
			1	0.444344	rewired		1	0.441394	Moran
			1	0.450084	rewired		1	0.425731	Moran
			1	0.444701	rewired		1	0.438026	Moran
			1	0.439429	rewired		1	0.435625	Moran
			1	0.447226	rewired		1	0.42161	Moran
			1	0.450322	rewired		1	0.430891	Moran
			1	0.450598	rewired		1	0.436948	Moran
			1	0.440587	rewired		1	0.422866	Moran
			1	0.448221	rewired		1	0.431842	Moran
			1	0.449504	rewired		1	0.417087	Moran
			1	0.444355	rewired		1	0.434718	Moran
			1	0.445863	rewired		1	0.422198	Moran
			1	0.448894	rewired		1	0.434993	Moran
			1	0.450349	rewired		1	0.417571	Moran
			1	0.4438	rewired		1	0.442111	Moran
			1	0.449835	rewired		1	0.434498	Moran
			1	0.44175	rewired		1	0.421873	Moran
			1	0.449366	rewired		1	0.430817	Moran
			1	0.446191	rewired		1	0.432028	Moran
			1	0.450863	rewired		1	0.434979	Moran
			1	0.440779	rewired		1	0.414549	Moran
			1	0.448246	rewired		1	0.425228	Moran
			1	0.451689	rewired		1	0.426283	Moran
			1	0.444612	rewired		1	0.430556	Moran
			1	0.452951	rewired		1	0.431725	Moran
			1	0.453459	rewired		1	0.426684	Moran
			1	0.448353	rewired		1	0.424152	Moran
			1	0.446848	rewired		1	0.417736	Moran
			1	0.445204	rewired		1	0.430245	Moran
			1	0.446737	rewired		1	0.430193	Moran
			1	0.449524	rewired		1	0.415426	Moran
			1	0.450857	rewired		1	0.436745	Moran
			1	0.449784	rewired		1	0.436301	Moran
			1	0.449015	rewired		1	0.417071	Moran
			1	0.450658	rewired		1	0.424641	Moran
			1	0.448457	rewired		1	0.427463	Moran
			1	0.448481	rewired		1	0.435087	Moran
			1	0.447953	rewired		1	0.437829	Moran
			1	0.44913	rewired		1	0.437191	Moran
			1	0.44792	rewired		1	0.433163	Moran
			1	0.443358	rewired		1	0.424503	Moran
			1	0.449218	rewired		1	0.445105	Moran
			1	0.451325	rewired		1	0.438866	Moran
			1	0.448898	rewired		1	0.429052	Moran
			1	0.449444	rewired		1	0.431286	Moran
			1	0.44325	rewired		1	0.424674	Moran
			1	0.447091	rewired		1	0.433209	Moran
			1	0.449037	rewired		1	0.441722	Moran
			1	0.449421	rewired		1	0.415354	Moran
			1	0.445033	rewired		1	0.435863	Moran
			1	0.447008	rewired		1	0.434037	Moran
			1	0.452093	rewired		1	0.438441	Moran
			1	0.443092	rewired		1	0.415803	Moran
			1	0.449344	rewired		1	0.433901	Moran
			1	0.45004	rewired		1	0.419626	Moran
			1	0.44642	rewired		1	0.442544	Moran
			1	0.446961	rewired		1	0.429816	Moran
			1	0.436497	rewired		1	0.41733	Moran
			1	0.446923	rewired		1	0.441013	Moran
			1	0.44977	rewired		1	0.427268	Moran
			1	0.448815	rewired		1	0.430447	Moran
			1	0.446189	rewired		1	0.434772	Moran
			1	0.444007	rewired		1	0.434217	Moran
			1	0.446871	rewired		1	0.429409	Moran
			1	0.44512	rewired		1	0.416178	Moran
			1	0.447704	rewired		1	0.438984	Moran
			1	0.440186	rewired		1	0.425384	Moran
			1	0.447627	rewired		1	0.440922	Moran
			1	0.448376	rewired		1	0.440404	Moran
			1	0.445915	rewired		1	0.418013	Moran
			1	0.452194	rewired		1	0.431425	Moran
			1	0.446209	rewired		1	0.440726	Moran
			1	0.446055	rewired		1	0.422294	Moran
			1	0.447251	rewired		1	0.42085	Moran
			1	0.427309	rewired		1	0.431302	Moran
			1	0.443245	rewired		1	0.434596	Moran
			1	0.444737	rewired		1	0.43467	Moran
			1	0.434499	rewired		1	0.442949	Moran
			1	0.447483	rewired		1	0.433085	Moran
			1	0.449606	rewired		1	0.417127	Moran
			1	0.449311	rewired		1	0.43543	Moran
			1	0.448983	rewired		1	0.426578	Moran
			1	0.45495	rewired		1	0.425141	Moran
			1	0.440467	rewired		1	0.432481	Moran
			1	0.445689	rewired		1	0.434906	Moran
			1	0.440187	rewired		1	0.424132	Moran
			1	0.445482	rewired		1	0.428848	Moran
			1	0.442618	rewired		1	0.425332	Moran
			1	0.452368	rewired		1	0.433386	Moran
			1	0.449122	rewired		1	0.427338	Moran
			1	0.452942	rewired		1	0.416958	Moran
			1	0.4433	rewired		1	0.435672	Moran
			1	0.45003	rewired		1	0.435513	Moran
			1	0.447144	rewired		1	0.428492	Moran
			1	0.440718	rewired		1	0.436497	Moran
			1	0.449013	rewired		1	0.431308	Moran
			1	0.451181	rewired		1	0.436103	Moran
			1	0.451359	rewired		1	0.42787	Moran
			1	0.44884	rewired		1	0.440405	Moran
			1	0.446539	rewired		1	0.434941	Moran
			1	0.444494	rewired		1	0.43632	Moran
			1	0.447172	rewired		1	0.436332	Moran
			1	0.450768	rewired		1	0.417212	Moran
			1	0.452776	rewired		1	0.414205	Moran
			1	0.448812	rewired		1	0.424669	Moran
			1	0.449349	rewired		1	0.440911	Moran
			1	0.448635	rewired		1	0.418946	Moran
			1	0.447677	rewired		1	0.430643	Moran
			1	0.448246	rewired		1	0.436075	Moran
			1	0.446566	rewired		1	0.440463	Moran
			1	0.447138	rewired		1	0.417768	Moran
			1	0.43824	rewired		1	0.441219	Moran
			1	0.453731	rewired		1	0.436014	Moran
			1	0.446592	rewired		1	0.419619	Moran
			1	0.453604	rewired		1	0.436091	Moran
			1	0.440847	rewired		1	0.427591	Moran
			1	0.442661	rewired		1	0.430224	Moran
			1	0.449279	rewired		1	0.430321	Moran
			1	0.450762	rewired		1	0.433493	Moran
			1	0.448574	rewired		1	0.41862	Moran
			1	0.447827	rewired		1	0.421084	Moran
			1	0.444213	rewired		1	0.435251	Moran
			1	0.447981	rewired		1	0.420387	Moran
			1	0.448495	rewired		1	0.430783	Moran
			1	0.451967	rewired		1	0.437536	Moran
			1	0.450565	rewired		1	0.417698	Moran
			1	0.448204	rewired		1	0.431602	Moran
			1	0.445468	rewired		1	0.419571	Moran
			1	0.448888	rewired		1	0.428652	Moran
			1	0.451323	rewired		1	0.427238	Moran
			1	0.452155	rewired		1	0.420989	Moran
			1	0.450382	rewired		1	0.434568	Moran
			1	0.449053	rewired		1	0.421943	Moran
			1	0.450395	rewired		1	0.430195	Moran
			1	0.45185	rewired		1	0.42991	Moran
			1	0.448027	rewired		1	0.434581	Moran
			1	0.446782	rewired		1	0.435252	Moran
			1	0.454042	rewired		1	0.428588	Moran
			1	0.450193	rewired		1	0.414353	Moran
			1	0.448699	rewired		1	0.437267	Moran
			1	0.451753	rewired		1	0.418393	Moran
			1	0.446671	rewired		1	0.434749	Moran
			1	0.448392	rewired		1	0.419662	Moran
			1	0.443422	rewired		1	0.430973	Moran
			1	0.448075	rewired		1	0.424103	Moran
			1	0.446618	rewired		1	0.432364	Moran
			1	0.448762	rewired		1	0.44014	Moran
			1	0.447423	rewired		1	0.419219	Moran
			1	0.451982	rewired		1	0.436027	Moran
			1	0.446629	rewired		1	0.427509	Moran
			1	0.448755	rewired		1	0.434667	Moran
			1	0.448594	rewired		1	0.429316	Moran
			1	0.441896	rewired		1	0.432548	Moran
			1	0.449145	rewired		1	0.430386	Moran
			1	0.450616	rewired		1	0.424928	Moran
			1	0.448059	rewired		1	0.421969	Moran
			1	0.442544	rewired		1	0.417268	Moran
			1	0.445389	rewired		1	0.435611	Moran
			1	0.450514	rewired		1	0.437369	Moran
			1	0.443918	rewired		1	0.436942	Moran
			1	0.450395	rewired		1	0.429666	Moran
			1	0.446757	rewired		1	0.433396	Moran
			1	0.441113	rewired		1	0.431262	Moran
			1	0.447611	rewired		1	0.434251	Moran
			1	0.449117	rewired		1	0.440362	Moran
			1	0.448861	rewired		1	0.418755	Moran
			1	0.447194	rewired		1	0.434186	Moran
			1	0.44977	rewired		1	0.421418	Moran
			1	0.448205	rewired		1	0.437719	Moran
			1	0.446327	rewired		1	0.418263	Moran
			1	0.442777	rewired		1	0.431246	Moran
			1	0.449193	rewired		1	0.442312	Moran
			1	0.445301	rewired		1	0.440869	Moran
			1	0.448135	rewired		1	0.422964	Moran
			1	0.440575	rewired		1	0.425684	Moran
			1	0.447664	rewired		1	0.433585	Moran
			1	0.449124	rewired		1	0.420687	Moran
			1	0.447289	rewired		1	0.420477	Moran
			1	0.455715	rewired		1	0.422217	Moran
			1	0.44509	rewired		1	0.415403	Moran
			1	0.433434	rewired		1	0.422619	Moran
			1	0.449588	rewired		1	0.42729	Moran
			1	0.445835	rewired		1	0.434291	Moran
			1	0.44726	rewired		1	0.433563	Moran
			1	0.445264	rewired		1	0.429352	Moran
			1	0.446002	rewired		1	0.440499	Moran
			1	0.45047	rewired		1	0.42346	Moran
			1	0.444934	rewired		1	0.417239	Moran
			1	0.450601	rewired		1	0.434679	Moran
			1	0.446815	rewired		1	0.428665	Moran
			1	0.44594	rewired		1	0.42003	Moran
			1	0.445349	rewired		1	0.43609	Moran
			1	0.446963	rewired		1	0.415724	Moran
			1	0.448943	rewired		1	0.434695	Moran
			1	0.444324	rewired		1	0.426743	Moran
			1	0.445501	rewired		1	0.43118	Moran
			1	0.443898	rewired		1	0.426438	Moran
			1	0.447365	rewired		1	0.428214	Moran
			1	0.451997	rewired		1	0.420668	Moran
			1	0.449062	rewired		1	0.418958	Moran
			1	0.447789	rewired		1	0.423177	Moran
			1	0.446873	rewired		1	0.419962	Moran
			1	0.449479	rewired		1	0.443001	Moran
			1	0.447723	rewired		1	0.435066	Moran
			1	0.446397	rewired		1	0.425406	Moran
			1	0.454521	rewired		1	0.436467	Moran
			1	0.443394	rewired		1	0.435045	Moran
			1	0.444121	rewired		1	0.436264	Moran
			1	0.449732	rewired		1	0.426355	Moran
			1	0.441353	rewired		1	0.424317	Moran
			1	0.448028	rewired		1	0.43369	Moran
			1	0.448037	rewired		1	0.423245	Moran
			1	0.444898	rewired		1	0.417322	Moran
			1	0.447801	rewired		1	0.43152	Moran
			1	0.450114	rewired		1	0.417382	Moran
			1	0.445082	rewired		1	0.430547	Moran
			1	0.441303	rewired		1	0.43129	Moran
			1	0.447862	rewired		1	0.4294	Moran
			1	0.446771	rewired		1	0.429415	Moran
			1	0.449603	rewired		1	0.430757	Moran
			1	0.449625	rewired		1	0.433688	Moran
			1	0.451551	rewired		1	0.43237	Moran
			1	0.451856	rewired		1	0.441885	Moran
			1	0.438917	rewired		1	0.437402	Moran
			1	0.446046	rewired		1	0.437804	Moran
			1	0.447633	rewired		1	0.419951	Moran
			1	0.446791	rewired		1	0.439724	Moran
			1	0.438582	rewired		1	0.434177	Moran
			1	0.451252	rewired		1	0.435054	Moran
			1	0.448786	rewired		1	0.438046	Moran
			1	0.447311	rewired		1	0.437486	Moran
			1	0.443678	rewired		1	0.435917	Moran
			1	0.449111	rewired		1	0.441993	Moran
			1	0.441506	rewired		1	0.420303	Moran
			1	0.443371	rewired		1	0.431248	Moran
			1	0.446675	rewired		1	0.421853	Moran
			1	0.442808	rewired		1	0.414594	Moran
			1	0.448541	rewired		1	0.417046	Moran
			1	0.448799	rewired		1	0.440062	Moran
			1	0.445161	rewired		1	0.415855	Moran
			1	0.451369	rewired		1	0.440782	Moran
			1	0.448823	rewired		1	0.437078	Moran
			1	0.449009	rewired		1	0.421136	Moran
			1	0.446477	rewired		1	0.421478	Moran
			1	0.443394	rewired		1	0.425518	Moran
			1	0.449844	rewired		1	0.420105	Moran
			1	0.444646	rewired		1	0.441193	Moran
			1	0.451136	rewired		1	0.429459	Moran
			1	0.444134	rewired		1	0.436703	Moran
			1	0.440649	rewired		1	0.433298	Moran
			1	0.44819	rewired		1	0.438819	Moran
			1	0.443076	rewired		1	0.433542	Moran
			1	0.444916	rewired		1	0.436277	Moran
			1	0.450647	rewired		1	0.429991	Moran
			1	0.446674	rewired		1	0.426954	Moran
			1	0.448303	rewired		1	0.421151	Moran
			1	0.449918	rewired		1	0.421889	Moran
			1	0.447852	rewired		1	0.416344	Moran
			1	0.452933	rewired		1	0.437526	Moran
			1	0.447377	rewired		1	0.44044	Moran
			1	0.450262	rewired		1	0.427937	Moran
			1	0.447757	rewired		1	0.434287	Moran
			1	0.445008	rewired		1	0.439636	Moran
			1	0.438511	rewired		1	0.416679	Moran
			1	0.445628	rewired		1	0.42916	Moran
			1	0.454785	rewired		1	0.420317	Moran
			1	0.442247	rewired		1	0.421235	Moran
			1	0.4425	rewired		1	0.425085	Moran
			1	0.441745	rewired		1	0.431738	Moran
			1	0.443996	rewired		1	0.437161	Moran
			1	0.443057	rewired		1	0.427264	Moran
			1	0.450841	rewired		1	0.4342	Moran
			1	0.450399	rewired		1	0.434847	Moran
			1	0.450448	rewired		1	0.434178	Moran
			1	0.446867	rewired		1	0.419014	Moran
			1	0.446535	rewired		1	0.426366	Moran
			1	0.447696	rewired		1	0.422583	Moran
			1	0.450728	rewired		1	0.425819	Moran
			1	0.445426	rewired		1	0.427457	Moran
			1	0.449952	rewired		1	0.431668	Moran
			1	0.450824	rewired		1	0.431508	Moran
			1	0.444158	rewired		1	0.42693	Moran
			1	0.447004	rewired		1	0.430242	Moran
			1	0.451098	rewired		1	0.420666	Moran
			1	0.448955	rewired		1	0.426818	Moran
			1	0.452548	rewired		1	0.433713	Moran
			1	0.448557	rewired		1	0.436158	Moran
			1	0.444862	rewired		1	0.430829	Moran
			1	0.444601	rewired		1	0.422864	Moran
			1	0.453712	rewired		1	0.435914	Moran
			1	0.4511	rewired		1	0.422806	Moran
			1	0.452768	rewired		1	0.419616	Moran
			1	0.445354	rewired		1	0.436627	Moran
			1	0.447114	rewired		1	0.426136	Moran
			1	0.450617	rewired		1	0.431869	Moran
			1	0.447075	rewired		1	0.432431	Moran
			1	0.448188	rewired		1	0.434703	Moran
			1	0.44699	rewired		1	0.42624	Moran
			1	0.443127	rewired		1	0.432944	Moran
			1	0.442922	rewired		1	0.440736	Moran
			1	0.446711	rewired		1	0.427221	Moran
			1	0.448833	rewired		1	0.429499	Moran
			1	0.452157	rewired		1	0.44004	Moran
			1	0.449635	rewired		1	0.433629	Moran
			1	0.451289	rewired		1	0.437411	Moran
			1	0.445511	rewired		1	0.436163	Moran
			1	0.449392	rewired		1	0.430763	Moran
			1	0.444025	rewired		1	0.420508	Moran
			1	0.451149	rewired		1	0.436402	Moran
			1	0.446233	rewired		1	0.440881	Moran
			1	0.443043	rewired		1	0.430135	Moran
			1	0.442619	rewired		1	0.439246	Moran
			1	0.44908	rewired		1	0.439487	Moran
			1	0.449139	rewired		1	0.429193	Moran
			1	0.450606	rewired		1	0.417913	Moran
			1	0.447885	rewired		1	0.426122	Moran
			1	0.443619	rewired		1	0.418473	Moran
			1	0.43908	rewired		1	0.430889	Moran
			1	0.448207	rewired		1	0.437577	Moran
			1	0.448591	rewired		1	0.419807	Moran
			1	0.438844	rewired		1	0.415963	Moran
			1	0.445192	rewired		1	0.421049	Moran
			1	0.438771	rewired		1	0.433695	Moran
			1	0.447051	rewired		1	0.424712	Moran
			1	0.44701	rewired		1	0.435363	Moran
			1	0.453309	rewired		1	0.430095	Moran
			1	0.450321	rewired		1	0.428356	Moran
			1	0.44728	rewired		1	0.430125	Moran
			1	0.443407	rewired		1	0.435867	Moran
			1	0.450992	rewired		1	0.438902	Moran
			1	0.45077	rewired		1	0.429297	Moran
			1	0.34707	rewired		1	0.43332	Moran
			1	0.447185	rewired		1	0.429075	Moran
			1	0.446271	rewired		1	0.41719	Moran
			1	0.452473	rewired		1	0.438543	Moran
			1	0.442557	rewired		1	0.418975	Moran
			1	0.439051	rewired		1	0.431677	Moran
			1	0.445901	rewired		1	0.435697	Moran
			1	0.449358	rewired		1	0.418452	Moran
			1	0.451839	rewired		1	0.438128	Moran
			1	0.449002	rewired		1	0.419149	Moran
			1	0.448153	rewired		1	0.423253	Moran
			1	0.446378	rewired		1	0.428558	Moran
			1	0.449881	rewired		1	0.437456	Moran
			1	0.447444	rewired		1	0.416105	Moran
			1	0.443968	rewired		1	0.420052	Moran
			1	0.450247	rewired		1	0.42579	Moran
			1	0.444573	rewired		1	0.42391	Moran
			1	0.45103	rewired		1	0.436095	Moran
			1	0.446203	rewired		1	0.427777	Moran
			1	0.448959	rewired		1	0.430396	Moran
			1	0.443773	rewired		1	0.420143	Moran
			1	0.447489	rewired		1	0.431561	Moran
			1	0.444349	rewired		1	0.428143	Moran
			1	0.450291	rewired		1	0.428886	Moran
			1	0.455633	rewired		1	0.441308	Moran
			1	0.443704	rewired		1	0.430056	Moran
			1	0.454259	rewired		1	0.43699	Moran
			1	0.445621	rewired		1	0.417463	Moran
			1	0.441737	rewired		1	0.428784	Moran
			1	0.45134	rewired		1	0.418289	Moran
			1	0.443242	rewired		1	0.429792	Moran
			1	0.447346	rewired		1	0.437693	Moran
			1	0.44529	rewired		1	0.441534	Moran
			1	0.451866	rewired		1	0.434339	Moran
			1	0.45017	rewired		1	0.43925	Moran
			1	0.450912	rewired		1	0.422771	Moran
			1	0.447266	rewired		1	0.417568	Moran
			1	0.443132	rewired		1	0.433242	Moran
			1	0.450433	rewired		1	0.420104	Moran
			1	0.4456	rewired		1	0.43716	Moran
			1	0.449614	rewired		1	0.425744	Moran
			1	0.450558	rewired		1	0.434754	Moran
			1	0.449405	rewired		1	0.440558	Moran
			1	0.449265	rewired		1	0.441739	Moran
			1	0.452968	rewired		1	0.417519	Moran
			1	0.451081	rewired		1	0.421189	Moran
			1	0.443372	rewired		1	0.4217	Moran
			1	0.444994	rewired		1	0.440354	Moran
			1	0.440714	rewired		1	0.430318	Moran
			1	0.445035	rewired		1	0.428955	Moran
			1	0.44819	rewired		1	0.430851	Moran
			1	0.449326	rewired		1	0.421879	Moran
			1	0.442337	rewired		1	0.430767	Moran
			1	0.447799	rewired		1	0.430426	Moran
			1	0.448983	rewired		1	0.434959	Moran
			1	0.449973	rewired		1	0.427056	Moran
			1	0.447569	rewired		1	0.420972	Moran
			1	0.453554	rewired		1	0.434248	Moran
			1	0.442964	rewired		1	0.419938	Moran
			1	0.449886	rewired		1	0.425128	Moran
			1	0.445185	rewired		1	0.421231	Moran
			1	0.447306	rewired		1	0.42936	Moran
			1	0.451095	rewired		1	0.427344	Moran
			1	0.451591	rewired		1	0.441032	Moran
			1	0.445785	rewired		1	0.43456	Moran
			1	0.449259	rewired		1	0.433817	Moran
			1	0.448256	rewired		1	0.431727	Moran
			1	0.449918	rewired		1	0.428871	Moran
			1	0.440133	rewired		1	0.417577	Moran
			1	0.442507	rewired		1	0.428867	Moran
			1	0.451278	rewired		1	0.418364	Moran
			1	0.445514	rewired		1	0.416748	Moran
			1	0.447241	rewired		1	0.433193	Moran
			1	0.445303	rewired		1	0.417851	Moran
			1	0.449493	rewired		1	0.43923	Moran
			1	0.448113	rewired		1	0.435901	Moran
			1	0.439415	rewired		1	0.43258	Moran
			1	0.450559	rewired		1	0.435008	Moran
			1	0.448416	rewired		1	0.42602	Moran
			1	0.436419	rewired		1	0.437366	Moran
			1	0.446213	rewired		1	0.418754	Moran
			1	0.447036	rewired		1	0.423606	Moran
			1	0.448053	rewired		1	0.426413	Moran
			1	0.44737	rewired		1	0.441752	Moran
			1	0.447758	rewired		1	0.435611	Moran
			1	0.448714	rewired		1	0.433926	Moran
			1	0.449331	rewired		1	0.441704	Moran
			1	0.440658	rewired		1	0.430681	Moran
			1	0.447841	rewired		1	0.422003	Moran
			1	0.44691	rewired		1	0.427781	Moran
			1	0.451582	rewired		1	0.443191	Moran
			1	0.448372	rewired		1	0.432516	Moran
			1	0.452017	rewired		1	0.437239	Moran
			1	0.45024	rewired		1	0.43549	Moran
			1	0.449693	rewired		1	0.428091	Moran
			1	0.442555	rewired		1	0.421022	Moran
			1	0.446598	rewired		1	0.434826	Moran
			1	0.438835	rewired		1	0.432674	Moran
			1	0.451038	rewired		1	0.43004	Moran
			1	0.450065	rewired		1	0.428946	Moran
			1	0.449431	rewired		1	0.429266	Moran
			1	0.446006	rewired		1	0.435913	Moran
			1	0.447399	rewired		1	0.436959	Moran
			1	0.446828	rewired		1	0.426955	Moran
			1	0.450242	rewired		1	0.442949	Moran
			1	0.449034	rewired		1	0.438519	Moran
			1	0.447194	rewired		1	0.435383	Moran
			1	0.445655	rewired		1	0.437882	Moran
			1	0.445039	rewired		1	0.422359	Moran
			1	0.43981	rewired		1	0.437941	Moran
			1	0.450039	rewired		1	0.42936	Moran
			1	0.448698	rewired		1	0.435051	Moran
			1	0.449981	rewired		1	0.431981	Moran
			1	0.449616	rewired		1	0.43923	Moran
			1	0.444152	rewired		1	0.417572	Moran
			1	0.446435	rewired		1	0.419864	Moran
			1	0.447306	rewired		1	0.427146	Moran
			1	0.449263	rewired		1	0.43332	Moran
			1	0.447173	rewired		1	0.436286	Moran
			1	0.446886	rewired		1	0.435455	Moran
			1	0.446703	rewired		1	0.425631	Moran
			1	0.44739	rewired		1	0.427028	Moran
			1	0.44427	rewired		1	0.422424	Moran
			1	0.446762	rewired		1	0.438635	Moran
			1	0.438166	rewired		1	0.42796	Moran
			1	0.438823	rewired		1	0.421754	Moran
			1	0.446014	rewired		1	0.437042	Moran
			1	0.448086	rewired		1	0.422479	Moran
			1	0.449614	rewired		1	0.435152	Moran
			1	0.442062	rewired		1	0.436431	Moran
			1	0.444745	rewired		1	0.421465	Moran
			1	0.449775	rewired		1	0.441254	Moran
			1	0.450442	rewired		1	0.430796	Moran
			1	0.449446	rewired		1	0.432403	Moran
			1	0.452309	rewired		1	0.434955	Moran
			1	0.448701	rewired		1	0.428261	Moran
			1	0.445582	rewired		1	0.425131	Moran
			1	0.43865	rewired		1	0.418716	Moran
			1	0.44959	rewired		1	0.435857	Moran
			1	0.444835	rewired		1	0.425055	Moran
			1	0.448425	rewired		1	0.43908	Moran
			1	0.440361	rewired		1	0.428143	Moran
			1	0.452658	rewired		1	0.434771	Moran
			1	0.44428	rewired		1	0.427665	Moran
			1	0.448594	rewired		1	0.419527	Moran
			1	0.448884	rewired		1	0.436896	Moran
			1	0.443257	rewired		1	0.437349	Moran
			1	0.444998	rewired		1	0.437304	Moran
			1	0.446668	rewired		1	0.432126	Moran
			1	0.448262	rewired		1	0.430036	Moran
			1	0.447522	rewired		1	0.43614	Moran
			1	0.44738	rewired		1	0.418053	Moran
			1	0.444959	rewired		1	0.44163	Moran
			1	0.443876	rewired		1	0.421768	Moran
			1	0.444994	rewired		1	0.441095	Moran
			1	0.445573	rewired		1	0.420513	Moran
			1	0.447078	rewired		1	0.42245	Moran
			1	0.451117	rewired		1	0.416772	Moran
			1	0.453546	rewired		1	0.428866	Moran
			1	0.448006	rewired		1	0.425075	Moran
			1	0.450612	rewired		1	0.432311	Moran
			1	0.44306	rewired		1	0.43561	Moran
			1	0.44437	rewired		1	0.430748	Moran
			1	0.451279	rewired		1	0.436348	Moran
			1	0.442989	rewired		1	0.436425	Moran
			1	0.451005	rewired		1	0.440602	Moran
			1	0.449068	rewired		1	0.428927	Moran
			1	0.447982	rewired		1	0.438931	Moran
			1	0.444436	rewired		1	0.426825	Moran
			1	0.450257	rewired		1	0.434087	Moran
			1	0.444278	rewired		1	0.426006	Moran
			1	0.446491	rewired		1	0.42588	Moran
			1	0.4532	rewired		1	0.431514	Moran
			1	0.446383	rewired		1	0.422235	Moran
			1	0.45041	rewired		1	0.425423	Moran
			1	0.447747	rewired		1	0.436187	Moran
			1	0.440355	rewired		1	0.421665	Moran
			1	0.449674	rewired		1	0.440291	Moran
			1	0.446567	rewired		1	0.434366	Moran
			1	0.448051	rewired		1	0.425307	Moran
			1	0.43965	rewired		1	0.419216	Moran
			1	0.444067	rewired		1	0.416769	Moran
			1	0.44003	rewired		1	0.442389	Moran
			1	0.442309	rewired		1	0.427642	Moran
			1	0.449257	rewired		1	0.438588	Moran
			1	0.444418	rewired		1	0.430179	Moran
			1	0.443623	rewired		1	0.43028	Moran
			1	0.444449	rewired		1	0.421201	Moran
			1	0.443549	rewired		1	0.429962	Moran
			1	0.449313	rewired		1	0.427231	Moran
			1	0.449011	rewired		1	0.441023	Moran
			1	0.448369	rewired		1	0.438681	Moran
			1	0.448195	rewired		1	0.43088	Moran
			1	0.448077	rewired		1	0.438514	Moran
			1	0.450057	rewired		1	0.428139	Moran
			1	0.44712	rewired		1	0.435796	Moran
			1	0.443857	rewired		1	0.426803	Moran
			1	0.447056	rewired		1	0.427004	Moran
			1	0.449921	rewired		1	0.433989	Moran
			1	0.447989	rewired		1	0.43272	Moran
			1	0.446325	rewired		1	0.422369	Moran
			1	0.449837	rewired		1	0.418278	Moran
			1	0.447767	rewired		1	0.428206	Moran
			1	0.446627	rewired		1	0.425241	Moran
			1	0.445333	rewired		1	0.43587	Moran
			1	0.447016	rewired		1	0.437979	Moran
			1	0.445172	rewired		1	0.417616	Moran
			1	0.449329	rewired		1	0.428553	Moran
			1	0.451825	rewired		1	0.423343	Moran
			1	0.448136	rewired		1	0.42272	Moran
			1	0.443535	rewired		1	0.430976	Moran
			1	0.445622	rewired		1	0.437668	Moran
			1	0.447547	rewired		1	0.421311	Moran
			1	0.44795	rewired		1	0.422652	Moran
			1	0.444119	rewired		1	0.42383	Moran
			1	0.4529	rewired		1	0.421917	Moran
			1	0.441216	rewired		1	0.432623	Moran
			1	0.44875	rewired		1	0.433315	Moran
			1	0.444821	rewired		1	0.425774	Moran
			1	0.44345	rewired		1	0.439858	Moran
			1	0.444678	rewired		1	0.415987	Moran
			1	0.443001	rewired		1	0.434179	Moran
			1	0.450842	rewired		1	0.41816	Moran
			1	0.450829	rewired		1	0.417185	Moran
			1	0.445622	rewired		1	0.428599	Moran
			1	0.450311	rewired		1	0.433128	Moran
			1	0.447129	rewired		1	0.42877	Moran
			1	0.45069	rewired		1	0.435595	Moran
			1	0.441748	rewired		1	0.434892	Moran
			1	0.44268	rewired		1	0.435654	Moran
			1	0.448393	rewired		1	0.432957	Moran
			1	0.449804	rewired		1	0.428546	Moran
			1	0.45095	rewired		1	0.439171	Moran
			1	0.446096	rewired		1	0.423935	Moran
			1	0.451881	rewired		1	0.421851	Moran
			1	0.447114	rewired		1	0.424999	Moran
			1	0.448018	rewired		1	0.438981	Moran
			1	0.448214	rewired		1	0.43868	Moran
			1	0.450808	rewired		1	0.422742	Moran
			1	0.449343	rewired		1	0.429092	Moran
			1	0.447075	rewired		1	0.416341	Moran
			1	0.442132	rewired		1	0.434368	Moran
			1	0.445583	rewired		1	0.429067	Moran
			1	0.447829	rewired		1	0.442369	Moran
			1	0.447483	rewired		1	0.440862	Moran
			1	0.446661	rewired		1	0.437111	Moran
			1	0.44375	rewired		1	0.426917	Moran
			1	0.448984	rewired		1	0.416846	Moran
			1	0.447788	rewired		1	0.433967	Moran
			1	0.448434	rewired		1	0.418211	Moran
			1	0.436695	rewired		1	0.424771	Moran
			1	0.456807	rewired		1	0.443193	Moran
			1	0.447754	rewired		1	0.434328	Moran
			1	0.448646	rewired		1	0.429681	Moran
			1	0.449998	rewired		1	0.438036	Moran
			1	0.448161	rewired		1	0.419553	Moran
			1	0.447337	rewired		1	0.428883	Moran
			1	0.450606	rewired		1	0.431383	Moran
			1	0.443001	rewired		1	0.429815	Moran
			1	0.449871	rewired		1	0.433995	Moran
			1	0.446886	rewired		1	0.431036	Moran
			1	0.448245	rewired		1	0.423064	Moran
			1	0.447988	rewired		1	0.433437	Moran
			2	0.465846	rewired		2	0.467241	Moran
			2	0.465393	rewired		2	0.467996	Moran
			2	0.462416	rewired		2	0.46424	Moran
			2	0.463769	rewired		2	0.476534	Moran
			2	0.461455	rewired		2	0.472038	Moran
			2	0.460645	rewired		2	0.459429	Moran
			2	0.464503	rewired		2	0.467421	Moran
			2	0.467627	rewired		2	0.457724	Moran
			2	0.464064	rewired		2	0.457866	Moran
			2	0.479139	rewired		2	0.464162	Moran
			2	0.462929	rewired		2	0.467696	Moran
			2	0.464173	rewired		2	0.475751	Moran
			2	0.475823	rewired		2	0.457506	Moran
			2	0.462913	rewired		2	0.463137	Moran
			2	0.464568	rewired		2	0.459261	Moran
			2	0.456891	rewired		2	0.453188	Moran
			2	0.473529	rewired		2	0.474102	Moran
			2	0.465235	rewired		2	0.4603	Moran
			2	0.471486	rewired		2	0.470951	Moran
			2	0.464993	rewired		2	0.453805	Moran
			2	0.471132	rewired		2	0.475125	Moran
			2	0.462467	rewired		2	0.47097	Moran
			2	0.45396	rewired		2	0.469332	Moran
			2	0.456417	rewired		2	0.457766	Moran
			2	0.465115	rewired		2	0.473361	Moran
			2	0.46596	rewired		2	0.466811	Moran
			2	0.458751	rewired		2	0.466461	Moran
			2	0.467728	rewired		2	0.480701	Moran
			2	0.470847	rewired		2	0.477918	Moran
			2	0.462836	rewired		2	0.473539	Moran
			2	0.464544	rewired		2	0.461225	Moran
			2	0.470564	rewired		2	0.45447	Moran
			2	0.463322	rewired		2	0.485005	Moran
			2	0.461105	rewired		2	0.470185	Moran
			2	0.464518	rewired		2	0.47565	Moran
			2	0.463209	rewired		2	0.472585	Moran
			2	0.463753	rewired		2	0.456069	Moran
			2	0.468326	rewired		2	0.469954	Moran
			2	0.453842	rewired		2	0.457489	Moran
			2	0.466703	rewired		2	0.468891	Moran
			2	0.464531	rewired		2	0.460135	Moran
			2	0.465575	rewired		2	0.467078	Moran
			2	0.473624	rewired		2	0.456062	Moran
			2	0.462962	rewired		2	0.483948	Moran
			2	0.465314	rewired		2	0.4745	Moran
			2	0.471874	rewired		2	0.464611	Moran
			2	0.464631	rewired		2	0.466604	Moran
			2	0.465523	rewired		2	0.455553	Moran
			2	0.473078	rewired		2	0.478534	Moran
			2	0.463229	rewired		2	0.476954	Moran
			2	0.45906	rewired		2	0.460064	Moran
			2	0.466133	rewired		2	0.452125	Moran
			2	0.465599	rewired		2	0.482533	Moran
			2	0.462669	rewired		2	0.470042	Moran
			2	0.466089	rewired		2	0.486576	Moran
			2	0.466833	rewired		2	0.451013	Moran
			2	0.463355	rewired		2	0.475051	Moran
			2	0.474594	rewired		2	0.443694	Moran
			2	0.466887	rewired		2	0.457622	Moran
			2	0.464986	rewired		2	0.464696	Moran
			2	0.471328	rewired		2	0.46741	Moran
			2	0.464677	rewired		2	0.459488	Moran
			2	0.467377	rewired		2	0.481367	Moran
			2	0.466731	rewired		2	0.465825	Moran
			2	0.459991	rewired		2	0.479555	Moran
			2	0.454813	rewired		2	0.483745	Moran
			2	0.461486	rewired		2	0.472401	Moran
			2	0.45752	rewired		2	0.454061	Moran
			2	0.464149	rewired		2	0.462342	Moran
			2	0.465148	rewired		2	0.465181	Moran
			2	0.455819	rewired		2	0.459146	Moran
			2	0.462122	rewired		2	0.470524	Moran
			2	0.458755	rewired		2	0.484681	Moran
			2	0.465318	rewired		2	0.484121	Moran
			2	0.457329	rewired		2	0.470329	Moran
			2	0.463986	rewired		2	0.469105	Moran
			2	0.459143	rewired		2	0.459815	Moran
			2	0.464532	rewired		2	0.46894	Moran
			2	0.459269	rewired		2	0.45399	Moran
			2	0.45759	rewired		2	0.474978	Moran
			2	0.461	rewired		2	0.487836	Moran
			2	0.466675	rewired		2	0.461916	Moran
			2	0.458562	rewired		2	0.467104	Moran
			2	0.457225	rewired		2	0.464344	Moran
			2	0.465891	rewired		2	0.461056	Moran
			2	0.464862	rewired		2	0.474223	Moran
			2	0.467468	rewired		2	0.456062	Moran
			2	0.467783	rewired		2	0.451148	Moran
			2	0.460321	rewired		2	0.465127	Moran
			2	0.466932	rewired		2	0.45114	Moran
			2	0.471513	rewired		2	0.475639	Moran
			2	0.460317	rewired		2	0.461817	Moran
			2	0.468279	rewired		2	0.4524	Moran
			2	0.460605	rewired		2	0.4722	Moran
			2	0.466746	rewired		2	0.473741	Moran
			2	0.455039	rewired		2	0.468787	Moran
			2	0.460559	rewired		2	0.463683	Moran
			2	0.458031	rewired		2	0.474515	Moran
			2	0.465241	rewired		2	0.467904	Moran
			2	0.474371	rewired		2	0.470154	Moran
			2	0.464599	rewired		2	0.465491	Moran
			2	0.464531	rewired		2	0.477882	Moran
			2	0.460595	rewired		2	0.46074	Moran
			2	0.466761	rewired		2	0.46746	Moran
			2	0.466127	rewired		2	0.455212	Moran
			2	0.457528	rewired		2	0.452887	Moran
			2	0.46466	rewired		2	0.468042	Moran
			2	0.460151	rewired		2	0.46763	Moran
			2	0.463997	rewired		2	0.472225	Moran
			2	0.457553	rewired		2	0.472424	Moran
			2	0.464991	rewired		2	0.474132	Moran
			2	0.463902	rewired		2	0.463536	Moran
			2	0.46187	rewired		2	0.469033	Moran
			2	0.47003	rewired		2	0.468713	Moran
			2	0.467737	rewired		2	0.471638	Moran
			2	0.465623	rewired		2	0.468202	Moran
			2	0.456606	rewired		2	0.455655	Moran
			2	0.463784	rewired		2	0.472246	Moran
			2	0.463424	rewired		2	0.458086	Moran
			2	0.460829	rewired		2	0.481924	Moran
			2	0.465142	rewired		2	0.469304	Moran
			2	0.465248	rewired		2	0.471086	Moran
			2	0.465789	rewired		2	0.479677	Moran
			2	0.470678	rewired		2	0.483561	Moran
			2	0.469902	rewired		2	0.46774	Moran
			2	0.46417	rewired		2	0.468411	Moran
			2	0.463116	rewired		2	0.461994	Moran
			2	0.466908	rewired		2	0.449174	Moran
			2	0.466344	rewired		2	0.463296	Moran
			2	0.464686	rewired		2	0.467788	Moran
			2	0.466316	rewired		2	0.468084	Moran
			2	0.482388	rewired		2	0.464665	Moran
			2	0.473177	rewired		2	0.48804	Moran
			2	0.464495	rewired		2	0.468002	Moran
			2	0.457569	rewired		2	0.468691	Moran
			2	0.474164	rewired		2	0.451453	Moran
			2	0.464263	rewired		2	0.471561	Moran
			2	0.456174	rewired		2	0.464001	Moran
			2	0.463585	rewired		2	0.465465	Moran
			2	0.464432	rewired		2	0.484747	Moran
			2	0.464902	rewired		2	0.473273	Moran
			2	0.459846	rewired		2	0.476053	Moran
			2	0.474914	rewired		2	0.460452	Moran
			2	0.466787	rewired		2	0.455591	Moran
			2	0.461956	rewired		2	0.4573	Moran
			2	0.463795	rewired		2	0.46183	Moran
			2	0.474151	rewired		2	0.461945	Moran
			2	0.469347	rewired		2	0.465738	Moran
			2	0.468241	rewired		2	0.460966	Moran
			2	0.469528	rewired		2	0.471986	Moran
			2	0.462634	rewired		2	0.485582	Moran
			2	0.4709	rewired		2	0.454477	Moran
			2	0.45951	rewired		2	0.455774	Moran
			2	0.46825	rewired		2	0.485604	Moran
			2	0.470274	rewired		2	0.455395	Moran
			2	0.45826	rewired		2	0.481905	Moran
			2	0.455066	rewired		2	0.466623	Moran
			2	0.468375	rewired		2	0.469692	Moran
			2	0.457552	rewired		2	0.466204	Moran
			2	0.463915	rewired		2	0.449891	Moran
			2	0.468151	rewired		2	0.469077	Moran
			2	0.461042	rewired		2	0.478489	Moran
			2	0.472401	rewired		2	0.458636	Moran
			2	0.46985	rewired		2	0.455936	Moran
			2	0.465124	rewired		2	0.482891	Moran
			2	0.459878	rewired		2	0.47006	Moran
			2	0.454857	rewired		2	0.457869	Moran
			2	0.45773	rewired		2	0.476605	Moran
			2	0.469234	rewired		2	0.483389	Moran
			2	0.466253	rewired		2	0.448478	Moran
			2	0.465009	rewired		2	0.483073	Moran
			2	0.464634	rewired		2	0.475544	Moran
			2	0.468943	rewired		2	0.469478	Moran
			2	0.46769	rewired		2	0.470806	Moran
			2	0.464475	rewired		2	0.468095	Moran
			2	0.456552	rewired		2	0.470944	Moran
			2	0.472213	rewired		2	0.466682	Moran
			2	0.465762	rewired		2	0.484359	Moran
			2	0.465598	rewired		2	0.466123	Moran
			2	0.469349	rewired		2	0.472726	Moran
			2	0.464668	rewired		2	0.468039	Moran
			2	0.467471	rewired		2	0.4512	Moran
			2	0.474058	rewired		2	0.48263	Moran
			2	0.469114	rewired		2	0.464929	Moran
			2	0.455806	rewired		2	0.473064	Moran
			2	0.465628	rewired		2	0.463649	Moran
			2	0.458548	rewired		2	0.463182	Moran
			2	0.461428	rewired		2	0.473673	Moran
			2	0.460661	rewired		2	0.471334	Moran
			2	0.463622	rewired		2	0.478302	Moran
			2	0.4585	rewired		2	0.466942	Moran
			2	0.462026	rewired		2	0.485337	Moran
			2	0.474105	rewired		2	0.469288	Moran
			2	0.464733	rewired		2	0.47738	Moran
			2	0.46016	rewired		2	0.474556	Moran
			2	0.460992	rewired		2	0.465414	Moran
			2	0.468721	rewired		2	0.461411	Moran
			2	0.464966	rewired		2	0.490404	Moran
			2	0.461007	rewired		2	0.470376	Moran
			2	0.464555	rewired		2	0.466908	Moran
			2	0.471692	rewired		2	0.456634	Moran
			2	0.468068	rewired		2	0.487549	Moran
			2	0.460362	rewired		2	0.480509	Moran
			2	0.462956	rewired		2	0.481373	Moran
			2	0.461816	rewired		2	0.470846	Moran
			2	0.464778	rewired		2	0.475044	Moran
			2	0.459417	rewired		2	0.484561	Moran
			2	0.46794	rewired		2	0.469728	Moran
			2	0.468827	rewired		2	0.455749	Moran
			2	0.469866	rewired		2	0.461599	Moran
			2	0.461615	rewired		2	0.45498	Moran
			2	0.463863	rewired		2	0.47481	Moran
			2	0.457136	rewired		2	0.460758	Moran
			2	0.468822	rewired		2	0.473173	Moran
			2	0.467163	rewired		2	0.471508	Moran
			2	0.465066	rewired		2	0.467487	Moran
			2	0.468316	rewired		2	0.46151	Moran
			2	0.465083	rewired		2	0.45083	Moran
			2	0.467797	rewired		2	0.468351	Moran
			2	0.460803	rewired		2	0.482469	Moran
			2	0.465357	rewired		2	0.465563	Moran
			2	0.469065	rewired		2	0.463896	Moran
			2	0.467546	rewired		2	0.485024	Moran
			2	0.46359	rewired		2	0.459741	Moran
			2	0.467751	rewired		2	0.476894	Moran
			2	0.470767	rewired		2	0.465176	Moran
			2	0.463891	rewired		2	0.474097	Moran
			2	0.466539	rewired		2	0.466259	Moran
			2	0.463721	rewired		2	0.470642	Moran
			2	0.468133	rewired		2	0.488876	Moran
			2	0.466377	rewired		2	0.469436	Moran
			2	0.459094	rewired		2	0.469343	Moran
			2	0.464759	rewired		2	0.463609	Moran
			2	0.464184	rewired		2	0.452654	Moran
			2	0.465036	rewired		2	0.49027	Moran
			2	0.462154	rewired		2	0.455071	Moran
			2	0.463174	rewired		2	0.458621	Moran
			2	0.466656	rewired		2	0.47142	Moran
			2	0.459278	rewired		2	0.468465	Moran
			2	0.459764	rewired		2	0.45458	Moran
			2	0.467713	rewired		2	0.473894	Moran
			2	0.454244	rewired		2	0.481096	Moran
			2	0.464972	rewired		2	0.472862	Moran
			2	0.468666	rewired		2	0.467204	Moran
			2	0.4687	rewired		2	0.478561	Moran
			2	0.461799	rewired		2	0.489269	Moran
			2	0.468633	rewired		2	0.453218	Moran
			2	0.468907	rewired		2	0.471756	Moran
			2	0.468526	rewired		2	0.480616	Moran
			2	0.463144	rewired		2	0.470678	Moran
			2	0.462563	rewired		2	0.464103	Moran
			2	0.463083	rewired		2	0.466692	Moran
			2	0.468191	rewired		2	0.473265	Moran
			2	0.464708	rewired		2	0.453662	Moran
			2	0.464176	rewired		2	0.453292	Moran
			2	0.473727	rewired		2	0.484864	Moran
			2	0.469227	rewired		2	0.471243	Moran
			2	0.466682	rewired		2	0.459411	Moran
			2	0.470409	rewired		2	0.477741	Moran
			2	0.466789	rewired		2	0.490048	Moran
			2	0.464644	rewired		2	0.461411	Moran
			2	0.453991	rewired		2	0.457558	Moran
			2	0.454983	rewired		2	0.487309	Moran
			2	0.461529	rewired		2	0.450269	Moran
			2	0.461847	rewired		2	0.467244	Moran
			2	0.467476	rewired		2	0.467334	Moran
			2	0.467872	rewired		2	0.450906	Moran
			2	0.468075	rewired		2	0.467331	Moran
			2	0.463801	rewired		2	0.484758	Moran
			2	0.472385	rewired		2	0.479389	Moran
			2	0.463963	rewired		2	0.468266	Moran
			2	0.461077	rewired		2	0.464619	Moran
			2	0.460395	rewired		2	0.486156	Moran
			2	0.466203	rewired		2	0.466357	Moran
			2	0.477673	rewired		2	0.465309	Moran
			2	0.465282	rewired		2	0.456115	Moran
			2	0.476125	rewired		2	0.468221	Moran
			2	0.457931	rewired		2	0.461474	Moran
			2	0.467992	rewired		2	0.476572	Moran
			2	0.478079	rewired		2	0.471748	Moran
			2	0.463005	rewired		2	0.476757	Moran
			2	0.467547	rewired		2	0.461913	Moran
			2	0.460879	rewired		2	0.453809	Moran
			2	0.466638	rewired		2	0.461689	Moran
			2	0.464491	rewired		2	0.476471	Moran
			2	0.467353	rewired		2	0.471617	Moran
			2	0.468145	rewired		2	0.476122	Moran
			2	0.464616	rewired		2	0.469183	Moran
			2	0.461473	rewired		2	0.463416	Moran
			2	0.469305	rewired		2	0.470201	Moran
			2	0.463231	rewired		2	0.484406	Moran
			2	0.468714	rewired		2	0.466893	Moran
			2	0.46664	rewired		2	0.487183	Moran
			2	0.464361	rewired		2	0.462096	Moran
			2	0.466931	rewired		2	0.471616	Moran
			2	0.466469	rewired		2	0.47286	Moran
			2	0.467094	rewired		2	0.456914	Moran
			2	0.466428	rewired		2	0.467306	Moran
			2	0.457112	rewired		2	0.478339	Moran
			2	0.462476	rewired		2	0.46042	Moran
			2	0.466071	rewired		2	0.463763	Moran
			2	0.465477	rewired		2	0.462766	Moran
			2	0.472815	rewired		2	0.476282	Moran
			2	0.467759	rewired		2	0.469344	Moran
			2	0.467603	rewired		2	0.454154	Moran
			2	0.459404	rewired		2	0.486432	Moran
			2	0.45895	rewired		2	0.469034	Moran
			2	0.465976	rewired		2	0.455391	Moran
			2	0.465265	rewired		2	0.465042	Moran
			2	0.46041	rewired		2	0.480177	Moran
			2	0.460826	rewired		2	0.448521	Moran
			2	0.466091	rewired		2	0.466925	Moran
			2	0.458688	rewired		2	0.464243	Moran
			2	0.467241	rewired		2	0.450642	Moran
			2	0.464316	rewired		2	0.466067	Moran
			2	0.458616	rewired		2	0.475609	Moran
			2	0.461282	rewired		2	0.468954	Moran
			2	0.463365	rewired		2	0.450394	Moran
			2	0.462132	rewired		2	0.455495	Moran
			2	0.460924	rewired		2	0.464289	Moran
			2	0.468236	rewired		2	0.48287	Moran
			2	0.463181	rewired		2	0.465076	Moran
			2	0.467228	rewired		2	0.477627	Moran
			2	0.472069	rewired		2	0.480566	Moran
			2	0.466273	rewired		2	0.453075	Moran
			2	0.456321	rewired		2	0.474207	Moran
			2	0.469246	rewired		2	0.451502	Moran
			2	0.461648	rewired		2	0.4888	Moran
			2	0.467572	rewired		2	0.477752	Moran
			2	0.463158	rewired		2	0.466988	Moran
			2	0.464078	rewired		2	0.479692	Moran
			2	0.464363	rewired		2	0.46508	Moran
			2	0.471624	rewired		2	0.45395	Moran
			2	0.462419	rewired		2	0.484856	Moran
			2	0.456526	rewired		2	0.4718	Moran
			2	0.458735	rewired		2	0.469427	Moran
			2	0.472213	rewired		2	0.463261	Moran
			2	0.468175	rewired		2	0.470848	Moran
			2	0.466138	rewired		2	0.468579	Moran
			2	0.462711	rewired		2	0.486807	Moran
			2	0.467803	rewired		2	0.472081	Moran
			2	0.466156	rewired		2	0.456212	Moran
			2	0.461909	rewired		2	0.460357	Moran
			2	0.464707	rewired		2	0.470164	Moran
			2	0.460951	rewired		2	0.46639	Moran
			2	0.459499	rewired		2	0.462575	Moran
			2	0.463674	rewired		2	0.480591	Moran
			2	0.466758	rewired		2	0.472348	Moran
			2	0.469185	rewired		2	0.453863	Moran
			2	0.464139	rewired		2	0.482011	Moran
			2	0.46886	rewired		2	0.476321	Moran
			2	0.470592	rewired		2	0.463459	Moran
			2	0.470625	rewired		2	0.471836	Moran
			2	0.465434	rewired		2	0.480094	Moran
			2	0.458918	rewired		2	0.463237	Moran
			2	0.460106	rewired		2	0.45975	Moran
			2	0.468022	rewired		2	0.473508	Moran
			2	0.458557	rewired		2	0.474778	Moran
			2	0.461189	rewired		2	0.467804	Moran
			2	0.461865	rewired		2	0.472229	Moran
			2	0.469124	rewired		2	0.476655	Moran
			2	0.468354	rewired		2	0.46481	Moran
			2	0.457851	rewired		2	0.487309	Moran
			2	0.463604	rewired		2	0.488173	Moran
			2	0.457578	rewired		2	0.472417	Moran
			2	0.460242	rewired		2	0.484498	Moran
			2	0.462369	rewired		2	0.462919	Moran
			2	0.459511	rewired		2	0.459209	Moran
			2	0.456305	rewired		2	0.477757	Moran
			2	0.469539	rewired		2	0.468991	Moran
			2	0.469644	rewired		2	0.475266	Moran
			2	0.469041	rewired		2	0.468736	Moran
			2	0.461597	rewired		2	0.458807	Moran
			2	0.462238	rewired		2	0.469035	Moran
			2	0.459894	rewired		2	0.474628	Moran
			2	0.467816	rewired		2	0.482477	Moran
			2	0.466388	rewired		2	0.492767	Moran
			2	0.459417	rewired		2	0.46175	Moran
			2	0.474829	rewired		2	0.471911	Moran
			2	0.454137	rewired		2	0.489202	Moran
			2	0.466892	rewired		2	0.485455	Moran
			2	0.46065	rewired		2	0.470127	Moran
			2	0.465868	rewired		2	0.47701	Moran
			2	0.479799	rewired		2	0.473029	Moran
			2	0.464298	rewired		2	0.485239	Moran
			2	0.464306	rewired		2	0.462845	Moran
			2	0.461719	rewired		2	0.46796	Moran
			2	0.460885	rewired		2	0.462209	Moran
			2	0.458746	rewired		2	0.4769	Moran
			2	0.459248	rewired		2	0.464935	Moran
			2	0.461709	rewired		2	0.463147	Moran
			2	0.458119	rewired		2	0.475776	Moran
			2	0.466099	rewired		2	0.46729	Moran
			2	0.458589	rewired		2	0.471267	Moran
			2	0.466315	rewired		2	0.45472	Moran
			2	0.475118	rewired		2	0.476729	Moran
			2	0.463119	rewired		2	0.475002	Moran
			2	0.458344	rewired		2	0.458295	Moran
			2	0.465956	rewired		2	0.465986	Moran
			2	0.467751	rewired		2	0.464216	Moran
			2	0.458031	rewired		2	0.469395	Moran
			2	0.461945	rewired		2	0.470977	Moran
			2	0.466671	rewired		2	0.474742	Moran
			2	0.46606	rewired		2	0.472488	Moran
			2	0.464587	rewired		2	0.467145	Moran
			2	0.465837	rewired		2	0.468736	Moran
			2	0.458503	rewired		2	0.4695	Moran
			2	0.462024	rewired		2	0.472011	Moran
			2	0.462438	rewired		2	0.478006	Moran
			2	0.453626	rewired		2	0.46921	Moran
			2	0.463615	rewired		2	0.451689	Moran
			2	0.469858	rewired		2	0.471354	Moran
			2	0.464092	rewired		2	0.475035	Moran
			2	0.461712	rewired		2	0.459556	Moran
			2	0.475309	rewired		2	0.469562	Moran
			2	0.466891	rewired		2	0.452539	Moran
			2	0.462405	rewired		2	0.464812	Moran
			2	0.466651	rewired		2	0.470706	Moran
			2	0.469171	rewired		2	0.476144	Moran
			2	0.467091	rewired		2	0.451768	Moran
			2	0.467817	rewired		2	0.480027	Moran
			2	0.469185	rewired		2	0.470219	Moran
			2	0.459773	rewired		2	0.462862	Moran
			2	0.467588	rewired		2	0.466049	Moran
			2	0.461412	rewired		2	0.475297	Moran
			2	0.470446	rewired		2	0.462991	Moran
			2	0.466236	rewired		2	0.46485	Moran
			2	0.474185	rewired		2	0.46091	Moran
			2	0.477387	rewired		2	0.488201	Moran
			2	0.463071	rewired		2	0.460545	Moran
			2	0.467127	rewired		2	0.479297	Moran
			2	0.466218	rewired		2	0.455549	Moran
			2	0.46245	rewired		2	0.479287	Moran
			2	0.469052	rewired		2	0.456719	Moran
			2	0.460916	rewired		2	0.469583	Moran
			2	0.462198	rewired		2	0.462042	Moran
			2	0.465593	rewired		2	0.452501	Moran
			2	0.476127	rewired		2	0.476104	Moran
			2	0.462961	rewired		2	0.490495	Moran
			2	0.465757	rewired		2	0.468995	Moran
			2	0.466452	rewired		2	0.480674	Moran
			2	0.464162	rewired		2	0.47443	Moran
			2	0.460867	rewired		2	0.474402	Moran
			2	0.47118	rewired		2	0.474584	Moran
			2	0.470665	rewired		2	0.470441	Moran
			2	0.468358	rewired		2	0.473133	Moran
			2	0.459801	rewired		2	0.470926	Moran
			2	0.472263	rewired		2	0.488759	Moran
			2	0.465326	rewired		2	0.465398	Moran
			2	0.465482	rewired		2	0.472914	Moran
			2	0.477047	rewired		2	0.470624	Moran
			2	0.459392	rewired		2	0.475542	Moran
			2	0.461358	rewired		2	0.470521	Moran
			2	0.468291	rewired		2	0.480426	Moran
			2	0.465339	rewired		2	0.45393	Moran
			2	0.462121	rewired		2	0.468354	Moran
			2	0.47006	rewired		2	0.475763	Moran
			2	0.467256	rewired		2	0.468812	Moran
			2	0.4698	rewired		2	0.46542	Moran
			2	0.465136	rewired		2	0.479144	Moran
			2	0.465998	rewired		2	0.453297	Moran
			2	0.462093	rewired		2	0.475815	Moran
			2	0.466668	rewired		2	0.46292	Moran
			2	0.461324	rewired		2	0.465515	Moran
			2	0.465892	rewired		2	0.470619	Moran
			2	0.464468	rewired		2	0.474477	Moran
			2	0.46752	rewired		2	0.46045	Moran
			2	0.468437	rewired		2	0.475517	Moran
			2	0.463444	rewired		2	0.471232	Moran
			2	0.466263	rewired		2	0.469025	Moran
			2	0.460164	rewired		2	0.466912	Moran
			2	0.465674	rewired		2	0.476147	Moran
			2	0.455618	rewired		2	0.468439	Moran
			2	0.466053	rewired		2	0.484807	Moran
			2	0.464551	rewired		2	0.483177	Moran
			2	0.461369	rewired		2	0.449966	Moran
			2	0.471063	rewired		2	0.465058	Moran
			2	0.468734	rewired		2	0.472613	Moran
			2	0.466205	rewired		2	0.45436	Moran
			2	0.463063	rewired		2	0.446128	Moran
			2	0.468132	rewired		2	0.468944	Moran
			2	0.458877	rewired		2	0.470586	Moran
			2	0.466227	rewired		2	0.492032	Moran
			2	0.460005	rewired		2	0.485843	Moran
			2	0.474679	rewired		2	0.477834	Moran
			2	0.46482	rewired		2	0.45244	Moran
			2	0.464737	rewired		2	0.466026	Moran
			2	0.471538	rewired		2	0.46373	Moran
			2	0.470162	rewired		2	0.47158	Moran
			2	0.455273	rewired		2	0.476703	Moran
			2	0.460514	rewired		2	0.467589	Moran
			2	0.466817	rewired		2	0.47725	Moran
			2	0.467365	rewired		2	0.469066	Moran
			2	0.459785	rewired		2	0.466451	Moran
			2	0.46864	rewired		2	0.488632	Moran
			2	0.476459	rewired		2	0.486823	Moran
			2	0.471734	rewired		2	0.469005	Moran
			2	0.462147	rewired		2	0.466969	Moran
			2	0.470086	rewired		2	0.488068	Moran
			2	0.460296	rewired		2	0.456474	Moran
			2	0.462175	rewired		2	0.47317	Moran
			2	0.466453	rewired		2	0.461317	Moran
			2	0.470284	rewired		2	0.472917	Moran
			2	0.468482	rewired		2	0.471693	Moran
			2	0.464087	rewired		2	0.471957	Moran
			2	0.460165	rewired		2	0.470395	Moran
			2	0.457937	rewired		2	0.476375	Moran
			2	0.462864	rewired		2	0.477738	Moran
			2	0.463682	rewired		2	0.457731	Moran
			2	0.47503	rewired		2	0.450648	Moran
			2	0.472088	rewired		2	0.454497	Moran
			2	0.46756	rewired		2	0.473141	Moran
			2	0.475049	rewired		2	0.465333	Moran
			2	0.463031	rewired		2	0.474012	Moran
			2	0.462474	rewired		2	0.474498	Moran
			2	0.475882	rewired		2	0.466935	Moran
			2	0.474304	rewired		2	0.472233	Moran
			2	0.454292	rewired		2	0.473854	Moran
			2	0.468783	rewired		2	0.471472	Moran
			2	0.469721	rewired		2	0.454378	Moran
			2	0.474728	rewired		2	0.471496	Moran
			2	0.466066	rewired		2	0.4738	Moran
			2	0.460747	rewired		2	0.480268	Moran
			2	0.470062	rewired		2	0.476028	Moran
			2	0.470249	rewired		2	0.491229	Moran
			2	0.467	rewired		2	0.470296	Moran
			2	0.465592	rewired		2	0.469712	Moran
			2	0.465388	rewired		2	0.482843	Moran
			2	0.467095	rewired		2	0.453845	Moran
			2	0.466624	rewired		2	0.470776	Moran
			2	0.470765	rewired		2	0.475147	Moran
			2	0.473102	rewired		2	0.455127	Moran
			2	0.466387	rewired		2	0.470448	Moran
			2	0.459553	rewired		2	0.453005	Moran
			2	0.483412	rewired		2	0.461118	Moran
			2	0.469306	rewired		2	0.462831	Moran
			2	0.467183	rewired		2	0.452075	Moran
			2	0.471658	rewired		2	0.473606	Moran
			2	0.462424	rewired		2	0.472472	Moran
			2	0.474983	rewired		2	0.461025	Moran
			2	0.476018	rewired		2	0.457718	Moran
			2	0.466131	rewired		2	0.491127	Moran
			2	0.464643	rewired		2	0.473499	Moran
			2	0.476137	rewired		2	0.477199	Moran
			2	0.466987	rewired		2	0.452192	Moran
			2	0.464514	rewired		2	0.472127	Moran
			2	0.464681	rewired		2	0.457118	Moran
			2	0.464487	rewired		2	0.472887	Moran
			2	0.461183	rewired		2	0.448643	Moran
			2	0.467721	rewired		2	0.464481	Moran
			2	0.471233	rewired		2	0.46391	Moran
			2	0.465874	rewired		2	0.476854	Moran
			2	0.462708	rewired		2	0.484559	Moran
			2	0.465307	rewired		2	0.446348	Moran
			2	0.47192	rewired		2	0.474167	Moran
			2	0.459091	rewired		2	0.472008	Moran
			2	0.463074	rewired		2	0.479195	Moran
			2	0.46531	rewired		2	0.457371	Moran
			2	0.463321	rewired		2	0.477058	Moran
			2	0.477083	rewired		2	0.467353	Moran
			2	0.464259	rewired		2	0.462632	Moran
			2	0.462018	rewired		2	0.456966	Moran
			2	0.464327	rewired		2	0.463287	Moran
			2	0.464268	rewired		2	0.466788	Moran
			2	0.467873	rewired		2	0.471188	Moran
			2	0.465262	rewired		2	0.474373	Moran
			2	0.469946	rewired		2	0.471669	Moran
			2	0.46629	rewired		2	0.481194	Moran
			2	0.472845	rewired		2	0.474376	Moran
			2	0.469305	rewired		2	0.475887	Moran
			2	0.466925	rewired		2	0.469681	Moran
			2	0.467536	rewired		2	0.464259	Moran
			2	0.46184	rewired		2	0.472348	Moran
			2	0.46229	rewired		2	0.450885	Moran
			2	0.469	rewired		2	0.489765	Moran
			2	0.464871	rewired		2	0.468884	Moran
			2	0.46838	rewired		2	0.462582	Moran
			2	0.470456	rewired		2	0.484334	Moran
			2	0.46165	rewired		2	0.484631	Moran
			2	0.462519	rewired		2	0.478458	Moran
			2	0.456795	rewired		2	0.484355	Moran
			2	0.470006	rewired		2	0.463154	Moran
			2	0.466471	rewired		2	0.475163	Moran
			2	0.461903	rewired		2	0.458889	Moran
			2	0.47466	rewired		2	0.470044	Moran
			2	0.45748	rewired		2	0.461082	Moran
			2	0.461283	rewired		2	0.470201	Moran
			2	0.465485	rewired		2	0.471327	Moran
			2	0.460517	rewired		2	0.465649	Moran
			2	0.46819	rewired		2	0.489927	Moran
			2	0.457001	rewired		2	0.463736	Moran
			2	0.470617	rewired		2	0.468436	Moran
			2	0.466045	rewired		2	0.478051	Moran
			2	0.461046	rewired		2	0.457355	Moran
			2	0.471028	rewired		2	0.475051	Moran
			2	0.458662	rewired		2	0.46693	Moran
			2	0.46611	rewired		2	0.455906	Moran
			2	0.459231	rewired		2	0.468172	Moran
			2	0.471302	rewired		2	0.454648	Moran
			2	0.464163	rewired		2	0.485043	Moran
			2	0.462391	rewired		2	0.466855	Moran
			2	0.4658	rewired		2	0.474783	Moran
			2	0.458973	rewired		2	0.455708	Moran
			2	0.464458	rewired		2	0.458955	Moran
			2	0.469107	rewired		2	0.452975	Moran
			2	0.464054	rewired		2	0.453567	Moran
			2	0.460156	rewired		2	0.456396	Moran
			2	0.471065	rewired		2	0.455562	Moran
			2	0.465188	rewired		2	0.488283	Moran
			2	0.468703	rewired		2	0.490971	Moran
			2	0.461456	rewired		2	0.473457	Moran
			2	0.471164	rewired		2	0.460239	Moran
			2	0.457225	rewired		2	0.471318	Moran
			2	0.463535	rewired		2	0.475534	Moran
			2	0.466169	rewired		2	0.472328	Moran
			2	0.462732	rewired		2	0.460034	Moran
			2	0.461218	rewired		2	0.489843	Moran
			2	0.466484	rewired		2	0.472794	Moran
			2	0.457339	rewired		2	0.453649	Moran
			2	0.468585	rewired		2	0.470365	Moran
			2	0.465841	rewired		2	0.470445	Moran
			2	0.461791	rewired		2	0.463869	Moran
			2	0.465892	rewired		2	0.471773	Moran
			2	0.468153	rewired		2	0.475618	Moran
			2	0.462205	rewired		2	0.458922	Moran
			2	0.470164	rewired		2	0.459745	Moran
			2	0.4654	rewired		2	0.486002	Moran
			2	0.477388	rewired		2	0.471306	Moran
			2	0.465079	rewired		2	0.479506	Moran
			2	0.462096	rewired		2	0.472553	Moran
			2	0.469944	rewired		2	0.46712	Moran
			2	0.464292	rewired		2	0.455789	Moran
			2	0.471101	rewired		2	0.468414	Moran
			2	0.464207	rewired		2	0.476009	Moran
			2	0.470419	rewired		2	0.472604	Moran
			2	0.466453	rewired		2	0.463069	Moran
			2	0.463216	rewired		2	0.491388	Moran
			2	0.457369	rewired		2	0.485561	Moran
			2	0.464631	rewired		2	0.480689	Moran
			2	0.467155	rewired		2	0.454409	Moran
			2	0.46191	rewired		2	0.471388	Moran
			2	0.464334	rewired		2	0.454891	Moran
			2	0.458469	rewired		2	0.449258	Moran
			2	0.461213	rewired		2	0.453989	Moran
			2	0.462592	rewired		2	0.465449	Moran
			2	0.463641	rewired		2	0.454656	Moran
			2	0.471379	rewired		2	0.472742	Moran
			2	0.470472	rewired		2	0.482976	Moran
			2	0.464012	rewired		2	0.451706	Moran
			2	0.473615	rewired		2	0.445314	Moran
			2	0.458503	rewired		2	0.45288	Moran
			2	0.465922	rewired		2	0.457126	Moran
			2	0.460864	rewired		2	0.471052	Moran
			2	0.466788	rewired		2	0.476388	Moran
			2	0.463353	rewired		2	0.460005	Moran
			2	0.468886	rewired		2	0.472859	Moran
			2	0.464287	rewired		2	0.46889	Moran
			2	0.466362	rewired		2	0.482443	Moran
			2	0.463196	rewired		2	0.47086	Moran
			2	0.463418	rewired		2	0.461615	Moran
			2	0.462288	rewired		2	0.458804	Moran
			2	0.463875	rewired		2	0.445763	Moran
			2	0.464082	rewired		2	0.454772	Moran
			2	0.468916	rewired		2	0.450014	Moran
			2	0.466953	rewired		2	0.469878	Moran
			2	0.465973	rewired		2	0.468101	Moran
			2	0.468827	rewired		2	0.473688	Moran
			2	0.462019	rewired		2	0.465303	Moran
			2	0.458645	rewired		2	0.485753	Moran
			2	0.454308	rewired		2	0.452296	Moran
			2	0.464113	rewired		2	0.464161	Moran
			2	0.470543	rewired		2	0.468888	Moran
			2	0.460365	rewired		2	0.450509	Moran
			2	0.463823	rewired		2	0.467729	Moran
			2	0.465164	rewired		2	0.466971	Moran
			2	0.463197	rewired		2	0.478768	Moran
			2	0.47654	rewired		2	0.471809	Moran
			2	0.466581	rewired		2	0.4785	Moran
			2	0.469325	rewired		2	0.4675	Moran
			2	0.470066	rewired		2	0.46319	Moran
			2	0.46681	rewired		2	0.457775	Moran
			2	0.466812	rewired		2	0.482433	Moran
			2	0.462553	rewired		2	0.460666	Moran
			2	0.470349	rewired		2	0.459592	Moran
			2	0.45911	rewired		2	0.467727	Moran
			2	0.464235	rewired		2	0.468642	Moran
			2	0.474571	rewired		2	0.461823	Moran
			2	0.470227	rewired		2	0.465661	Moran
			2	0.463074	rewired		2	0.473879	Moran
			2	0.467385	rewired		2	0.453735	Moran
			2	0.463731	rewired		2	0.455325	Moran
			2	0.470316	rewired		2	0.481163	Moran
			2	0.473701	rewired		2	0.465669	Moran
			2	0.457089	rewired		2	0.471732	Moran
			2	0.478053	rewired		2	0.469551	Moran
			2	0.465585	rewired		2	0.485757	Moran
			2	0.466674	rewired		2	0.483725	Moran
			2	0.47112	rewired		2	0.454084	Moran
			2	0.471015	rewired		2	0.489084	Moran
			2	0.464084	rewired		2	0.467594	Moran
			2	0.473274	rewired		2	0.470735	Moran
			2	0.463248	rewired		2	0.467586	Moran
			2	0.464004	rewired		2	0.462271	Moran
			2	0.465469	rewired		2	0.472961	Moran
			2	0.464372	rewired		2	0.477668	Moran
			2	0.460918	rewired		2	0.477912	Moran
			2	0.468423	rewired		2	0.467855	Moran
			2	0.464858	rewired		2	0.456258	Moran
			2	0.471269	rewired		2	0.470928	Moran
			2	0.462202	rewired		2	0.473402	Moran
			2	0.469932	rewired		2	0.487283	Moran
			2	0.459374	rewired		2	0.470865	Moran
			2	0.463274	rewired		2	0.467367	Moran
			2	0.464009	rewired		2	0.458448	Moran
			2	0.469521	rewired		2	0.460647	Moran
			2	0.47115	rewired		2	0.472224	Moran
			2	0.459144	rewired		2	0.467426	Moran
			2	0.459452	rewired		2	0.469869	Moran
			2	0.469585	rewired		2	0.469779	Moran
			2	0.469057	rewired		2	0.471531	Moran
			2	0.467298	rewired		2	0.464224	Moran
			2	0.466258	rewired		2	0.460893	Moran
			2	0.461239	rewired		2	0.455902	Moran
			2	0.463274	rewired		2	0.470012	Moran
			2	0.461379	rewired		2	0.468919	Moran
			2	0.469007	rewired		2	0.4513	Moran
			2	0.462429	rewired		2	0.453895	Moran
			2	0.465412	rewired		2	0.455815	Moran
			2	0.456188	rewired		2	0.471385	Moran
			2	0.467674	rewired		2	0.464302	Moran
			2	0.461503	rewired		2	0.467734	Moran
			2	0.473945	rewired		2	0.477273	Moran
			2	0.468618	rewired		2	0.457635	Moran
			2	0.469342	rewired		2	0.476733	Moran
			2	0.458314	rewired		2	0.472326	Moran
			2	0.465572	rewired		2	0.479436	Moran
			2	0.464532	rewired		2	0.463727	Moran
			2	0.473972	rewired		2	0.465754	Moran
			2	0.463627	rewired		2	0.459588	Moran
			2	0.462352	rewired		2	0.455637	Moran
			2	0.46375	rewired		2	0.475282	Moran
			2	0.465307	rewired		2	0.454278	Moran
			2	0.455997	rewired		2	0.46213	Moran
			2	0.460277	rewired		2	0.476786	Moran
			2	0.472235	rewired		2	0.453391	Moran
			2	0.472297	rewired		2	0.489934	Moran
			2	0.466964	rewired		2	0.456075	Moran
			2	0.462846	rewired		2	0.472692	Moran
			2	0.465034	rewired		2	0.470673	Moran
			2	0.463997	rewired		2	0.478011	Moran
			2	0.467195	rewired		2	0.471696	Moran
			2	0.461667	rewired		2	0.447338	Moran
			2	0.465895	rewired		2	0.48397	Moran
			2	0.458406	rewired		2	0.484263	Moran
			2	0.463767	rewired		2	0.483825	Moran
			2	0.465316	rewired		2	0.475496	Moran
			2	0.467104	rewired		2	0.459849	Moran
			2	0.46109	rewired		2	0.456397	Moran
			2	0.465323	rewired		2	0.467994	Moran
			2	0.460467	rewired		2	0.487324	Moran
			2	0.472614	rewired		2	0.456498	Moran
			2	0.472872	rewired		2	0.476442	Moran
			2	0.458743	rewired		2	0.458812	Moran
			2	0.482074	rewired		2	0.4625	Moran
			2	0.46128	rewired		2	0.454356	Moran
			2	0.461002	rewired		2	0.477749	Moran
			2	0.465154	rewired		2	0.456498	Moran
			2	0.462347	rewired		2	0.47093	Moran
			2	0.465311	rewired		2	0.464794	Moran
			2	0.46217	rewired		2	0.484737	Moran
			2	0.473245	rewired		2	0.481648	Moran
			2	0.470118	rewired		2	0.483138	Moran
			2	0.467203	rewired		2	0.468408	Moran
			2	0.467942	rewired		2	0.456271	Moran
			2	0.465223	rewired		2	0.473807	Moran
			2	0.467468	rewired		2	0.452454	Moran
			2	0.461796	rewired		2	0.480507	Moran
			2	0.46883	rewired		2	0.483965	Moran
			2	0.469114	rewired		2	0.479076	Moran
			2	0.463954	rewired		2	0.470622	Moran
			2	0.469059	rewired		2	0.470874	Moran
			2	0.472331	rewired		2	0.464249	Moran
			2	0.478268	rewired		2	0.445719	Moran
			2	0.463467	rewired		2	0.456821	Moran
			2	0.46921	rewired		2	0.469908	Moran
			2	0.464201	rewired		2	0.478761	Moran
			2	0.459954	rewired		2	0.472985	Moran
			2	0.468153	rewired		2	0.460769	Moran
			2	0.471878	rewired		2	0.474878	Moran
			2	0.468766	rewired		2	0.469384	Moran
			2	0.461709	rewired		2	0.458348	Moran
			2	0.467721	rewired		2	0.473071	Moran
			2	0.463476	rewired		2	0.468845	Moran
			2	0.465662	rewired		2	0.455157	Moran
			2	0.473085	rewired		2	0.478736	Moran
			2	0.462951	rewired		2	0.449306	Moran
			2	0.472229	rewired		2	0.48217	Moran
			2	0.462787	rewired		2	0.468415	Moran
			2	0.461973	rewired		2	0.459093	Moran
			2	0.467182	rewired		2	0.470146	Moran
			2	0.464784	rewired		2	0.479357	Moran
			2	0.455826	rewired		2	0.476002	Moran
			2	0.46499	rewired		2	0.48482	Moran
			2	0.46176	rewired		2	0.476909	Moran
			2	0.467576	rewired		2	0.466576	Moran
			2	0.454688	rewired		2	0.454244	Moran
			2	0.467405	rewired		2	0.458917	Moran
			2	0.476298	rewired		2	0.46939	Moran
			2	0.466813	rewired		2	0.463334	Moran
			2	0.470716	rewired		2	0.474542	Moran
			2	0.463209	rewired		2	0.464872	Moran
			2	0.462006	rewired		2	0.47785	Moran
			2	0.465776	rewired		2	0.461207	Moran
			2	0.45928	rewired		2	0.469208	Moran
			2	0.469473	rewired		2	0.471725	Moran
			2	0.469464	rewired		2	0.482529	Moran
			2	0.455039	rewired		2	0.489288	Moran
			2	0.465553	rewired		2	0.453678	Moran
			2	0.461072	rewired		2	0.45363	Moran
			2	0.462421	rewired		2	0.475564	Moran
			2	0.467847	rewired		2	0.485246	Moran
			2	0.467154	rewired		2	0.466943	Moran
			2	0.463084	rewired		2	0.469748	Moran
			2	0.468134	rewired		2	0.472231	Moran
			2	0.456998	rewired		2	0.472074	Moran
			2	0.464621	rewired		2	0.458585	Moran
			2	0.465027	rewired		2	0.462901	Moran
			2	0.465186	rewired		2	0.481883	Moran
			2	0.471849	rewired		2	0.479096	Moran
			2	0.465528	rewired		2	0.465038	Moran
			2	0.468542	rewired		2	0.473687	Moran
			2	0.469774	rewired		2	0.463686	Moran
			2	0.456532	rewired		2	0.471194	Moran
			2	0.461702	rewired		2	0.462413	Moran
			2	0.457187	rewired		2	0.472797	Moran
			2	0.468995	rewired		2	0.470651	Moran
			2	0.467979	rewired		2	0.47357	Moran
			2	0.464192	rewired		2	0.477293	Moran
			2	0.465749	rewired		2	0.474887	Moran
			2	0.470013	rewired		2	0.490007	Moran
			2	0.473032	rewired		2	0.471734	Moran
			2	0.465587	rewired		2	0.480151	Moran
			2	0.469194	rewired		2	0.481916	Moran
			2	0.466994	rewired		2	0.472517	Moran
			2	0.465184	rewired		2	0.47792	Moran
			2	0.463875	rewired		2	0.45175	Moran
			2	0.456148	rewired		2	0.46416	Moran
			2	0.463075	rewired		2	0.465392	Moran
			2	0.46535	rewired		2	0.464864	Moran
			2	0.469165	rewired		2	0.465795	Moran
			2	0.466821	rewired		2	0.472868	Moran
			2	0.460313	rewired		2	0.451601	Moran
			2	0.45886	rewired		2	0.45246	Moran
			2	0.462903	rewired		2	0.460349	Moran
			2	0.463921	rewired		2	0.478535	Moran
			2	0.462116	rewired		2	0.485476	Moran
			2	0.46178	rewired		2	0.467101	Moran
			2	0.469827	rewired		2	0.47564	Moran
			2	0.46718	rewired		2	0.462253	Moran
			2	0.460227	rewired		2	0.452209	Moran
			2	0.460469	rewired		2	0.468335	Moran
			2	0.460466	rewired		2	0.457108	Moran
			2	0.453008	rewired		2	0.471774	Moran
			2	0.464281	rewired		2	0.477816	Moran
			2	0.46965	rewired		2	0.448793	Moran
			2	0.468481	rewired		2	0.461142	Moran
			2	0.459275	rewired		2	0.488685	Moran
			2	0.460243	rewired		2	0.459936	Moran
			2	0.466966	rewired		2	0.469773	Moran
			2	0.469647	rewired		2	0.466633	Moran
			2	0.471781	rewired		2	0.472585	Moran
			2	0.47083	rewired		2	0.474164	Moran
			2	0.464291	rewired		2	0.473997	Moran
			2	0.462592	rewired		2	0.478263	Moran
			2	0.463925	rewired		2	0.453505	Moran
			2	0.465065	rewired		2	0.474053	Moran
			2	0.465923	rewired		2	0.470988	Moran
			2	0.467612	rewired		2	0.470637	Moran
			2	0.4611	rewired		2	0.459263	Moran
			2	0.469376	rewired		2	0.480978	Moran
			2	0.464857	rewired		2	0.460648	Moran
			2	0.470967	rewired		2	0.45035	Moran
			2	0.463347	rewired		2	0.490521	Moran
			2	0.456976	rewired		2	0.461028	Moran
			2	0.477188	rewired		2	0.46944	Moran
			2	0.466352	rewired		2	0.46815	Moran
			2	0.46339	rewired		2	0.465975	Moran
			2	0.463344	rewired		2	0.467667	Moran
			2	0.465608	rewired		2	0.471183	Moran
			2	0.468876	rewired		2	0.479679	Moran
			2	0.461736	rewired		2	0.447899	Moran
			2	0.46701	rewired		2	0.484386	Moran
			2	0.466871	rewired		2	0.44866	Moran
			2	0.468159	rewired		2	0.472843	Moran
			2	0.465425	rewired		2	0.462207	Moran
			2	0.473806	rewired		2	0.45888	Moran
			2	0.467722	rewired		2	0.475404	Moran
			2	0.464465	rewired		2	0.477007	Moran
			2	0.464439	rewired		2	0.476556	Moran
			2	0.468947	rewired		2	0.462939	Moran
			2	0.470436	rewired		2	0.475475	Moran
			2	0.460473	rewired		2	0.481872	Moran
			2	0.477571	rewired		2	0.48556	Moran
			2	0.465418	rewired		2	0.474064	Moran
			2	0.465531	rewired		2	0.465361	Moran
			2	0.45894	rewired		2	0.46154	Moran
			2	0.472372	rewired		2	0.477808	Moran
			2	0.468076	rewired		2	0.467235	Moran
			2	0.46638	rewired		2	0.481182	Moran
			2	0.474412	rewired		2	0.470414	Moran
			2	0.462668	rewired		2	0.459511	Moran
			2	0.472215	rewired		2	0.475349	Moran
			2	0.464756	rewired		2	0.466308	Moran
			2	0.45587	rewired		2	0.468156	Moran
			2	0.473946	rewired		2	0.467245	Moran
			2	0.469812	rewired		2	0.476546	Moran
			2	0.470048	rewired		2	0.468554	Moran
			2	0.45346	rewired		2	0.457929	Moran
			2	0.461919	rewired		2	0.451411	Moran
			2	0.459804	rewired		2	0.480486	Moran
			2	0.453746	rewired		2	0.457762	Moran
			2	0.465414	rewired		2	0.465592	Moran
			2	0.464548	rewired		2	0.470733	Moran
			2	0.465953	rewired		2	0.480171	Moran
			2	0.461994	rewired		2	0.444581	Moran
			2	0.458835	rewired		2	0.462999	Moran
			2	0.463207	rewired		2	0.486553	Moran
			2	0.466318	rewired		2	0.470971	Moran
			2	0.469546	rewired		2	0.47795	Moran
			2	0.462959	rewired		2	0.470291	Moran
			2	0.47162	rewired		2	0.478594	Moran
			2	0.466043	rewired		2	0.456599	Moran
			2	0.470954	rewired		2	0.485208	Moran
			2	0.456245	rewired		2	0.455187	Moran
			2	0.463443	rewired		2	0.47152	Moran
			2	0.466881	rewired		2	0.489426	Moran
			2	0.464539	rewired		2	0.477508	Moran
			2	0.463719	rewired		2	0.466137	Moran
			2	0.465456	rewired		2	0.464182	Moran
			2	0.46999	rewired		2	0.461903	Moran
			2	0.47072	rewired		2	0.465548	Moran
			2	0.470199	rewired		2	0.470744	Moran
			2	0.462428	rewired		2	0.468032	Moran
			2	0.465565	rewired		2	0.451513	Moran
			2	0.467353	rewired		2	0.470104	Moran
			2	0.465879	rewired		2	0.453332	Moran
			2	0.47032	rewired		2	0.456588	Moran
			2	0.456765	rewired		2	0.470488	Moran
			2	0.466417	rewired		2	0.461231	Moran
			2	0.461665	rewired		2	0.460876	Moran
			2	0.466254	rewired		2	0.461751	Moran
			2	0.462265	rewired		2	0.459738	Moran
			2	0.468679	rewired		2	0.468125	Moran
			2	0.467189	rewired		2	0.475927	Moran
			2	0.463774	rewired		2	0.471529	Moran
			2	0.459675	rewired		2	0.469488	Moran
			2	0.461767	rewired		2	0.486352	Moran
			2	0.461316	rewired		2	0.455811	Moran
			2	0.461714	rewired		2	0.458531	Moran
			2	0.471952	rewired		2	0.451645	Moran
			2	0.465598	rewired		2	0.468681	Moran
			2	0.460094	rewired		2	0.473563	Moran
			2	0.465826	rewired		2	0.470977	Moran
			2	0.469371	rewired		2	0.455575	Moran
			2	0.465984	rewired		2	0.473679	Moran
			2	0.470186	rewired		2	0.477	Moran
			2	0.459875	rewired		2	0.473491	Moran
			2	0.463516	rewired		2	0.477795	Moran
			2	0.462627	rewired		2	0.472163	Moran
			2	0.467876	rewired		2	0.468901	Moran
			2	0.459384	rewired		2	0.459786	Moran
			2	0.470791	rewired		2	0.460438	Moran
			2	0.4726	rewired		2	0.482513	Moran
			2	0.467647	rewired		2	0.468941	Moran
			2	0.467452	rewired		2	0.47154	Moran
			2	0.465402	rewired		2	0.476148	Moran
			2	0.463097	rewired		2	0.463382	Moran
			2	0.463491	rewired		2	0.453917	Moran
			2	0.46052	rewired		2	0.47818	Moran
			2	0.46459	rewired		2	0.465537	Moran
			2	0.465522	rewired		2	0.484989	Moran
			2	0.466321	rewired		2	0.483386	Moran
			2	0.466578	rewired		2	0.477375	Moran
			2	0.45888	rewired		2	0.469852	Moran
			2	0.480291	rewired		2	0.463544	Moran
			2	0.464957	rewired		2	0.467845	Moran
			2	0.466266	rewired		2	0.445561	Moran
			2	0.455154	rewired		2	0.464893	Moran
			2	0.475002	rewired		2	0.48886	Moran
			2	0.466625	rewired		2	0.48713	Moran
			2	0.466069	rewired		2	0.478915	Moran
			2	0.466679	rewired		2	0.464752	Moran
			2	0.46903	rewired		2	0.45349	Moran
			2	0.470066	rewired		2	0.477937	Moran
			2	0.465011	rewired		2	0.466841	Moran
			2	0.46061	rewired		2	0.478856	Moran
			2	0.463069	rewired		2	0.467689	Moran
[truncated: 53,003 more rows]

## Sheet: Fig. 3
Fig. 3a The pattern of CFD for NIH dataset						Fig. 3b The pattern of CFD for ION dataset
label	CFD	signifitant (-1=coupling; 1=decoupling)	Class name			label	CFD	signifitant (-1=coupling; 1=decoupling)	Class name
AuA1	-0.202256	-1	AU			AuA1	0.153876	1	AU
AuCPB	-0.110305	0	AU			AuCPB	0.171487	1	AU
AuRT	0.366645	1	AU			AuRT	0.739112	1	AU
AuCM	0.428764	0	AU			AuCM	0.65815	0	AU
AuML	-0.284829	0	AU			AuML	0.158725	0	AU
PGa-IPa	0.0777981	0	LIT			PGa-IPa	0.678485	0	LIT
TPO	0.140104	0	LIT			TPO	0.733218	1	LIT
A10	0.0715048	1	DLPFC			A10	0.226629	1	DLPFC
TE3	-0.265429	0	LIT			TE3	0.143295	1	LIT
PF	0.161722	0	PPC			PF	0.24347	0	PPC
S2E	0.20457	0	SS			S2E	0.536197	0	SS
A24d	-0.498687	0	mPFC			A24d	-0.914893	-1	mPFC
PE	-0.202136	-1	PPC			PE	-0.525545	-1	PPC
A6M	-0.414442	0	MOT			A6M	-0.349381	0	MOT
A6Va	-0.54588	-1	MOT			A6Va	-0.285444	-1	MOT
A1-2	-0.746259	-1	SS			A1-2	-0.781585	-1	SS
A23c	-0.165009	0	PCC			A23c	-0.753014	-1	PCC
A6DC	-0.148076	0	MOT			A6DC	-0.31062	0	MOT
A3a	-0.58588	-1	SS			A3a	-0.62812	0	SS
A4ab	-0.941077	-1	MOT			A4ab	-0.914893	-1	MOT
A3b	-0.870909	-1	SS			A3b	-0.786787	-1	SS
A4c	-0.593622	0	MOT			A4c	-0.246233	-1	MOT
MIP	-0.890614	0	PPC			MIP	-0.914893	0	PPC
PEC	-0.346589	0	PPC			PEC	-0.777	0	PPC
TEO	-0.680244	0	LIT			TEO	-0.0990846	0	LIT
V1	-0.822726	-1	VC			V1	-0.914893	-1	VC
V2	-0.941077	-1	VC			V2	-0.914893	-1	VC
V4	-0.845188	-1	VC			V4	-0.614339	-1	VC
V4T	0.0235738	0	VC			V4T	-0.23477	-1	VC
V5	-0.0825505	0	VC			V5	-0.265597	0	VC
A19DI	-0.0137997	-1	VC			A19DI	-0.276986	-1	VC
V3A	-0.399219	-1	VC			V3A	-0.867255	-1	VC
V6	-0.699963	-1	VC			V6	-0.882919	-1	VC
A32	-0.190011	0	mPFC			A32	-0.0658672	0	mPFC
A32V	0.525804	1	mPFC			A32V	0.57693	1	mPFC
A9	0.00124816	1	DLPFC			A9	0.143681	1	DLPFC
A11	0.604728	1	OFC			A11	0.306419	1	OFC
A8b	0.0761548	1	DLPFC			A8b	0.207126	1	DLPFC
A46D	0.332934	1	DLPFC			A46D	0.395229	1	DLPFC
A8aD	0.174721	0	DLPFC			A8aD	0.0558401	0	DLPFC
A45	0.122306	1	VLPFC			A45	0.536672	1	VLPFC
A8C	-0.0328398	-1	MOT			A8C	0.117122	0	MOT
AIP	0.473465	0	PPC			AIP	0.239058	0	PPC
A47L	-0.0254076	0	VLPFC			A47L	0.197038	1	VLPFC
A8aV	-0.3584	0	DLPFC			A8aV	-0.107176	0	DLPFC
A6DR	0.18931	0	MOT			A6DR	0.0376836	0	MOT
PG	-0.290561	-1	PPC			PG	-0.648503	-1	PPC
A19M	-0.252135	0	VC			A19M	-0.914893	-1	VC
PFG	0.0659451	1	PPC			PFG	-0.0780801	0	PPC
A23b	-0.217142	0	PCC			A23b	-0.631481	-1	PCC
PGM	-0.652636	0	PPC			PGM	-0.914893	-1	PPC
A23a	0.318632	0	PCC			A23a	0.178843	0	PCC
OPt	-0.236725	0	PPC			OPt	-0.635616	-1	PPC
LIP	-0.12749	-1	PPC			LIP	-0.746061	-1	PPC
MST	-0.0863579	0	VC			MST	-0.359471	0	VC

## Sheet: Fig. 4
label	myelin content	neuronal counts (log10)	FC_Gradient2
AuA1	16.398	5.77732	0.0369714
AuCPB	12.3508	5.69197	0.0729235
AuRT	12.8275	5.49001	0.0583626
AuCM	16.3308	5.75689	0.0132984
AuML	14.4131	5.27919	0.0704299
PGa-IPa	13.4934	5.60192	0.0496787
TPO	11.9605	6.17086	0.0647519
A10	12.1625	6.35864	0.094222
TE3	13.4539	6.49964	0.0346394
PF	16.3761	5.65724	-0.0816156
S2E	15.1032	5.78933	-0.0867149
A24d	15.4571	5.58461	-0.0487373
PE	15.6321	6.33198	-0.0942593
A6M	14.6999	5.86731	-0.00128016
A6Va	15.3111	5.86953	-0.0328927
A1-2	17.0432	6.32177	-0.104285
A23c	16.9064	5.60547	-0.0524164
A6DC	16.4792	5.89535	0.0139762
A3a	17.6986	6.19694	-0.10196
A4ab	17.1156	6.32527	-0.0784783
A3b	17.8465	6.29698	-0.110781
A4c	16.162	5.1891	-0.0457538
MIP	15.7381	5.9193	-0.0356848
PEC	16.3419	5.78682	-0.045869
TEO	16.0653	6.30929	0.0192373
V1	15.8804	7.6324	-0.0467321
V2	15.8955	7.16533	-0.0360096
V4	15.1046	6.50366	-0.00117296
V4T	16.3409	6.14668	0.00126758
V5	18.2696	6.1404	-0.00774459
A19DI	15.4227	5.9863	-0.0292592
V3A	15.7342	5.86981	-0.0385472
V6	16.176	6.48113	-0.0485425
A32	12.3078	5.83644	0.0970089
A32V	11.9708	5.21043	0.0705987
A9	13.0491	5.71472	0.119792
A11	13.348	5.92748	0.0901748
A8b	13.7236	6.00691	0.0843916
A46D	14.2896	5.44609	0.102934
A8aD	14.8624	5.97301	0.114064
A45	16.6244	5.47852	0.0533152
A8C	16.8784	5.35151	0.0480813
AIP	14.5364	5.523	-0.037247
A47L	15.0739	6.07274	0.0691698
A8aV	17.4012	5.97775	0.0649178
A6DR	16.0617	5.82822	0.0871353
PG	13.1872	5.95361	-0.0380809
A19M	15.563	6.00905	-0.0401352
PFG	13.3022	6.02634	-0.0682395
A23b	14.8077	6.06944	-0.0358189
PGM	14.7174	5.80703	-0.0326291
A23a	14.5069	6.0574	-0.0380825
OPt	13.9931	5.95872	-0.0390259
LIP	14.003	6.09244	-0.0380956
MST	16.4832	6.14683	-0.00909667

## Sheet: Fig.5
Fig. 5b, c Reconstructed cortical activity concentration and FC in humans																Fig. 5 d, e, f Cross-species association
empirical CC graph (red lines)						rewired CC graph (blue shading lines)					non-homologous areas’ activity (green shading lines)
mode	activity_accuracy	FC_accuracy				mode	activity_accuracy	FC_accuracy	null model		mode	activity_accuracy	FC_accuracy	null model		marmoset_label	CFD		human_label	myelin content	allometric scaling	PC1_gene
1	0.67618	-0.0877504				1	0.657108	0.11565	rewired		1	0.473182	-0.0320823	non-homology		V1	-0.822726		V1	1.54612	0.798766	-16.1755
2	0.757839	0.306624				1	0.629637	-0.015138	rewired		1	0.491001	-0.0992639	non-homology		V2	-0.941077		V2	1.50888	0.867264	-14.2124
3	0.858719	0.878461				1	0.610599	0.284746	rewired		1	0.44847	-0.275144	non-homology		A4ab	-0.941077		4	1.61926	0.913501	-8.67509
4	0.890054	0.890588				1	0.637487	0.0943511	rewired		1	0.562672	-0.0266766	non-homology		A3a	-0.58588		3a	1.55304	0.988952	-7.40122
5	0.902262	0.864864				1	0.606595	0.0360804	rewired		1	0.498863	0.29435	non-homology		A3b	-0.870909		3b	1.54299	0.943518	-11.4289
6	0.93088	0.924768				1	0.620707	0.197937	rewired		1	0.475693	-0.205581	non-homology		A1-2	-0.746259		1	1.44391	0.971357	-9.07868
7	0.939416	0.90641				1	0.656712	0.249579	rewired		1	0.497276	-0.233661	non-homology		A8aV	-0.3584		8Av	1.25641	1.22931	-0.153167
8	0.962424	0.940642				1	0.661141	0.165885	rewired		1	0.49047	0.459131	non-homology		V5	-0.0825505		MT	1.49951	1.16487	0
9	0.967913	0.935783				1	0.608316	-0.0324612	rewired		1	0.482749	0.303077	non-homology		A8aD	0.174721		8Ad	1.24298	1.22181	2.11016
10	0.982754	0.963887				1	0.622427	-0.159583	rewired		1	0.475581	-0.263323	non-homology		PGM	-0.652636		7m	1.33181	1.18679	-5.97895
11	1	1				1	0.623055	-0.0688581	rewired		1	0.457314	-0.359345	non-homology		LIP	-0.12749		PGi	1.29188	1.18529	-2.63116
						1	0.583544	-0.173096	rewired		1	0.492497	-0.00900176	non-homology
						1	0.604752	-0.0703884	rewired		1	0.475341	-0.0720589	non-homology
						1	0.613983	0.165861	rewired		1	0.536384	-0.140874	non-homology
Reconstructed cortical activity concentration in human						1	0.589129	0.0110567	rewired		1	0.526358	-0.33089	non-homology
	rewired CC		non-homology			1	0.589134	-0.171991	rewired		1	0.466542	0.171905	non-homology
mode	P_rewired	P_rewired_FDR	P_perm	P_perm_FDR		1	0.623616	0.0961113	rewired		1	0.478984	-0.125441	non-homology
1	0	0	0	0		1	0.640885	0.112373	rewired		1	0.50104	0.0770748	non-homology
2	0.002	0.00314286	0	0		1	0.646092	0.235646	rewired		1	0.486794	0.281831	non-homology
3	0	0	0	0		1	0.62113	0.169987	rewired		1	0.474527	-0.0303799	non-homology
4	0	0	0	0		1	0.638144	0.0944912	rewired		1	0.54551	0.0753714	non-homology
5	0	0	0	0		1	0.630053	0.0278366	rewired		1	0.463595	0.356391	non-homology
6	0	0	0	0		1	0.647175	0.142208	rewired		1	0.512931	-0.391698	non-homology
7	0.009	0.011	0	0		1	0.617758	0.170612	rewired		1	0.47778	0.122925	non-homology
8	0.005	0.006875	0	0		1	0.641995	0.0684092	rewired		1	0.478642	0.0848909	non-homology
9	0.193	0.2123	0	0		1	0.625197	-0.106841	rewired		1	0.468777	0.197109	non-homology
10	0.414	0.414	0.009	0.009		1	0.614117	-0.183172	rewired		1	0.514891	0.138237	non-homology
11	0	0	0	0		1	0.65072	0.125551	rewired		1	0.555673	0.100852	non-homology
						1	0.604324	0.112529	rewired		1	0.503025	-0.214179	non-homology
						1	0.579484	-0.117304	rewired		1	0.48431	0.0395732	non-homology
						1	0.619908	-0.164477	rewired		1	0.501557	-0.10214	non-homology
Reconstructed FC in human						1	0.638322	-0.218394	rewired		1	0.484007	-0.266566	non-homology
	rewired CC		non-homology			1	0.624915	-0.00432344	rewired		1	0.509949	-0.249852	non-homology
mode	P_rewired	P_rewired_FDR	P_perm	P_perm_FDR		1	0.614252	0.181552	rewired		1	0.47056	-0.0142663	non-homology
1	0.759	0.759	0.692	0.692		1	0.628111	-0.0558702	rewired		1	0.471768	-0.0236827	non-homology
2	0.018	0.02475	0.029	0.0319		1	0.632056	0.222427	rewired		1	0.532755	-0.553709	non-homology
3	0	0	0	0		1	0.598786	-0.214284	rewired		1	0.507705	0.00852971	non-homology
4	0	0	0	0		1	0.564606	0.0256214	rewired		1	0.494882	-0.0193385	non-homology
5	0	0	0	0		1	0.627776	-0.0594124	rewired		1	0.473218	-0.143932	non-homology
6	0	0	0	0		1	0.587923	-0.211694	rewired		1	0.551051	-0.0495138	non-homology
7	0.001	0.00157143	0	0		1	0.608109	0.138843	rewired		1	0.494182	0.0620939	non-homology
8	0	0	0	0		1	0.608845	0.354278	rewired		1	0.494496	-0.00474037	non-homology
9	0.025	0.0305556	0	0		1	0.640606	0.172878	rewired		1	0.502954	-0.257958	non-homology
10	0.128	0.1408	0	0		1	0.637894	0.0870383	rewired		1	0.487229	0.290903	non-homology
11	0	0	0	0		1	0.595226	-0.0260751	rewired		1	0.482226	0.144536	non-homology
						1	0.549614	-0.332697	rewired		1	0.506532	0.0656957	non-homology
						1	0.626762	0.247869	rewired		1	0.502829	0.176619	non-homology
						1	0.596849	-0.028564	rewired		1	0.516708	0.0585597	non-homology
						1	0.590025	-0.154332	rewired		1	0.527457	-0.0423762	non-homology
						1	0.619965	0.190391	rewired		1	0.5002	-0.113902	non-homology
						1	0.601448	0.213306	rewired		1	0.546725	-0.00674268	non-homology
						1	0.596947	-0.207211	rewired		1	0.478845	-0.236441	non-homology
						1	0.629122	-0.0514283	rewired		1	0.490002	-0.307037	non-homology
						1	0.636838	-0.0862696	rewired		1	0.473643	-0.00145235	non-homology
						1	0.616595	-0.124787	rewired		1	0.493929	0.427066	non-homology
						1	0.61147	0.368756	rewired		1	0.461123	0.166409	non-homology
						1	0.600861	-0.104152	rewired		1	0.483518	0.179483	non-homology
						1	0.597571	-0.15695	rewired		1	0.538006	0.28958	non-homology
						1	0.589918	-0.0219398	rewired		1	0.509324	0.0055068	non-homology
						1	0.59839	0.12494	rewired		1	0.50729	0.169431	non-homology
						1	0.601788	0.152336	rewired		1	0.511004	-0.140626	non-homology
						1	0.63318	-0.0806349	rewired		1	0.511886	0.37183	non-homology
						1	0.594679	0.0635941	rewired		1	0.477202	0.0524466	non-homology
						1	0.617627	0.126462	rewired		1	0.515715	0.0115745	non-homology
						1	0.616062	-0.126918	rewired		1	0.494545	-0.0488413	non-homology
						1	0.611246	0.0476275	rewired		1	0.508235	0.102311	non-homology
						1	0.536941	-0.394269	rewired		1	0.479838	0.119078	non-homology
						1	0.591495	0.120445	rewired		1	0.497797	0.43508	non-homology
						1	0.592986	0.00413839	rewired		1	0.469184	-0.0217617	non-homology
						1	0.572632	0.00224349	rewired		1	0.500644	-0.0129485	non-homology
						1	0.579347	-0.031934	rewired		1	0.508044	-0.250975	non-homology
						1	0.621611	-0.0922362	rewired		1	0.499593	0.0202911	non-homology
						1	0.535561	-0.0347685	rewired		1	0.51138	-0.117695	non-homology
						1	0.62959	-0.275059	rewired		1	0.527371	-0.186269	non-homology
						1	0.599379	0.0269077	rewired		1	0.519371	0.380964	non-homology
						1	0.606288	0.205841	rewired		1	0.485632	0.332715	non-homology
						1	0.612676	-0.0427853	rewired		1	0.539995	-0.0472646	non-homology
						1	0.612654	-0.060789	rewired		1	0.484243	0.172046	non-homology
						1	0.579034	-0.00717745	rewired		1	0.529968	-0.0427462	non-homology
						1	0.525053	0.129912	rewired		1	0.44998	0.412924	non-homology
						1	0.626089	-0.128949	rewired		1	0.47363	-0.17422	non-homology
						1	0.574944	-0.0652048	rewired		1	0.531675	-0.0615469	non-homology
						1	0.654869	0.213109	rewired		1	0.514084	0.0538406	non-homology
						1	0.640427	0.157476	rewired		1	0.490456	-0.164564	non-homology
						1	0.660327	0.145125	rewired		1	0.484354	0.175255	non-homology
						1	0.582488	-0.231813	rewired		1	0.501473	0.488743	non-homology
						1	0.600129	-0.226843	rewired		1	0.498492	-0.0594576	non-homology
						1	0.609996	0.252935	rewired		1	0.493166	-0.410019	non-homology
						1	0.523447	-0.079862	rewired		1	0.514601	0.0946548	non-homology
						1	0.63166	-0.191491	rewired		1	0.519542	0.422454	non-homology
						1	0.578601	-0.199942	rewired		1	0.477953	0.0964077	non-homology
						1	0.623706	-0.187196	rewired		1	0.546454	-0.199626	non-homology
						1	0.605926	-0.158444	rewired		1	0.484923	-0.035865	non-homology
						1	0.642332	0.190717	rewired		1	0.599021	0.519082	non-homology
						1	0.593398	0.088491	rewired		1	0.510364	-0.242804	non-homology
						1	0.622597	0.103292	rewired		1	0.463388	0.0965886	non-homology
						1	0.575927	-0.0350758	rewired		1	0.495291	-0.0555677	non-homology
						1	0.601082	0.0365298	rewired		1	0.525422	-0.041021	non-homology
						1	0.609454	-0.0673225	rewired		1	0.522291	-0.0538085	non-homology
						1	0.591723	0.11371	rewired		1	0.515597	-0.104753	non-homology
						1	0.62312	0.115288	rewired		1	0.531497	-0.00540004	non-homology
						1	0.594269	-0.313894	rewired		1	0.517211	0.234521	non-homology
						1	0.619317	0.079911	rewired		1	0.532889	-0.0640396	non-homology
						1	0.635053	0.114859	rewired		1	0.497016	-0.411437	non-homology
						1	0.650755	0.0200053	rewired		1	0.52846	0.0268055	non-homology
						1	0.611778	-0.127995	rewired		1	0.484567	-0.133313	non-homology
						1	0.57402	0.161083	rewired		1	0.510658	0.201691	non-homology
						1	0.597353	-0.0337861	rewired		1	0.501114	0.14387	non-homology
						1	0.584896	-0.0633729	rewired		1	0.548519	-0.158674	non-homology
						1	0.60316	0.0510646	rewired		1	0.462649	0.243674	non-homology
						1	0.618539	0.174584	rewired		1	0.557375	-0.181172	non-homology
						1	0.609754	0.24207	rewired		1	0.450683	0.0873269	non-homology
						1	0.617178	-0.0401779	rewired		1	0.521295	0.404683	non-homology
						1	0.635145	0.28411	rewired		1	0.516802	0.149569	non-homology
						1	0.573803	-0.0264206	rewired		1	0.495061	0.0358489	non-homology
						1	0.609158	0.0680676	rewired		1	0.524336	-0.0899906	non-homology
						1	0.53565	-0.157304	rewired		1	0.526793	-0.184798	non-homology
						1	0.58681	-0.0153271	rewired		1	0.458473	-0.0639134	non-homology
						1	0.619476	-0.00841009	rewired		1	0.472051	0.273086	non-homology
						1	0.640141	0.190846	rewired		1	0.422435	0.232938	non-homology
						1	0.588738	-0.0635404	rewired		1	0.54618	0.165582	non-homology
						1	0.611126	0.149167	rewired		1	0.510176	-0.132104	non-homology
						1	0.620814	-0.167835	rewired		1	0.542414	0.0615782	non-homology
						1	0.59656	0.0226033	rewired		1	0.483347	-0.0572132	non-homology
						1	0.611633	0.0420148	rewired		1	0.506437	0.00486723	non-homology
						1	0.633017	-0.0649105	rewired		1	0.512767	0.144685	non-homology
						1	0.597736	0.0426082	rewired		1	0.540962	-0.290747	non-homology
						1	0.569967	-0.267688	rewired		1	0.489214	0.116218	non-homology
						1	0.603674	0.0757428	rewired		1	0.50694	0.0945761	non-homology
						1	0.621493	-0.120396	rewired		1	0.50559	0.0327411	non-homology
						1	0.591637	-0.0565913	rewired		1	0.469079	0.0268764	non-homology
						1	0.522498	0.171917	rewired		1	0.586769	0.151028	non-homology
						1	0.634055	0.184646	rewired		1	0.51625	-0.367953	non-homology
						1	0.653003	-0.000817237	rewired		1	0.503333	-0.374571	non-homology
						1	0.576831	0.140654	rewired		1	0.47883	0.0604481	non-homology
						1	0.612445	0.135028	rewired		1	0.488892	0.0710645	non-homology
						1	0.640265	0.0611699	rewired		1	0.466371	-0.10701	non-homology
						1	0.614714	0.0622821	rewired		1	0.485481	-0.0982859	non-homology
						1	0.599756	-0.053305	rewired		1	0.479577	0.0998873	non-homology
						1	0.613677	-0.0646998	rewired		1	0.508192	0.0262911	non-homology
						1	0.58057	-0.0430603	rewired		1	0.501961	-0.115873	non-homology
						1	0.613039	-0.0219709	rewired		1	0.528428	-0.139884	non-homology
						1	0.597181	-0.0812707	rewired		1	0.525271	0.239816	non-homology
						1	0.645356	0.00392457	rewired		1	0.508175	0.00241536	non-homology
						1	0.587988	0.0851356	rewired		1	0.516777	0.500798	non-homology
						1	0.589562	-0.0132016	rewired		1	0.515651	-0.0719067	non-homology
						1	0.612297	0.193612	rewired		1	0.491168	0.0350455	non-homology
						1	0.567156	-0.0333539	rewired		1	0.498103	0.311298	non-homology
						1	0.586603	0.0939337	rewired		1	0.490512	-0.287151	non-homology
						1	0.550621	-0.277393	rewired		1	0.505417	-0.0130978	non-homology
						1	0.615246	-0.0342058	rewired		1	0.537517	-0.252253	non-homology
						1	0.627293	-0.0687956	rewired		1	0.482128	0.0279149	non-homology
						1	0.631554	0.0582478	rewired		1	0.49286	0.34548	non-homology
						1	0.610604	-0.00829529	rewired		1	0.51263	-0.483665	non-homology
						1	0.613864	0.0496491	rewired		1	0.512558	-0.214276	non-homology
						1	0.534688	-0.284635	rewired		1	0.566317	0.310758	non-homology
						1	0.578707	0.100283	rewired		1	0.548514	-0.0231173	non-homology
						1	0.542322	-0.150412	rewired		1	0.563807	0.159484	non-homology
						1	0.638763	0.0322008	rewired		1	0.49388	0.315766	non-homology
						1	0.621619	-0.23705	rewired		1	0.510122	0.362121	non-homology
						1	0.588575	0.034874	rewired		1	0.504753	-0.110692	non-homology
						1	0.593229	-0.0244202	rewired		1	0.467718	-0.0948212	non-homology
						1	0.585937	0.0401092	rewired		1	0.501502	0.0222174	non-homology
						1	0.551849	-0.337413	rewired		1	0.489941	0.00515649	non-homology
						1	0.600231	-0.0972635	rewired		1	0.488934	0.501754	non-homology
						1	0.621718	0.272709	rewired		1	0.493599	-0.12118	non-homology
						1	0.59813	-0.163073	rewired		1	0.517649	-0.139013	non-homology
						1	0.597236	0.112081	rewired		1	0.514114	0.239247	non-homology
						1	0.633374	-0.0269034	rewired		1	0.563069	-0.0660819	non-homology
						1	0.595352	-0.133208	rewired		1	0.505359	-0.0264704	non-homology
						1	0.588545	0.36008	rewired		1	0.510243	0.205189	non-homology
						1	0.605958	0.0684864	rewired		1	0.492794	-0.00369986	non-homology
						1	0.59185	-0.0728844	rewired		1	0.5148	0.15255	non-homology
						1	0.621977	-0.046307	rewired		1	0.57638	0.288682	non-homology
						1	0.586766	0.15107	rewired		1	0.48092	-0.0229112	non-homology
						1	0.531406	0.136789	rewired		1	0.518086	-0.0553222	non-homology
						1	0.612717	0.202919	rewired		1	0.50816	0.31189	non-homology
						1	0.622229	0.236218	rewired		1	0.507947	-0.00663858	non-homology
						1	0.58886	0.163614	rewired		1	0.560555	0.209762	non-homology
						1	0.618356	0.0628683	rewired		1	0.484153	-0.275345	non-homology
						1	0.592436	-0.0208703	rewired		1	0.486157	-0.182607	non-homology
						1	0.615506	0.159435	rewired		1	0.502845	0.0421706	non-homology
						1	0.631808	-0.0805574	rewired		1	0.489583	-0.286999	non-homology
						1	0.535926	-0.220264	rewired		1	0.486218	-0.126262	non-homology
						1	0.584948	0.0854803	rewired		1	0.506846	0.00552733	non-homology
						1	0.629469	0.182882	rewired		1	0.525407	-0.274534	non-homology
						1	0.599732	0.0925377	rewired		1	0.472933	-0.072174	non-homology
						1	0.601538	0.218642	rewired		1	0.483354	-0.156266	non-homology
						1	0.622088	0.159344	rewired		1	0.461726	0.230994	non-homology
						1	0.603829	0.0355265	rewired		1	0.493421	0.229201	non-homology
						1	0.600146	0.102874	rewired		1	0.46868	0.255965	non-homology
						1	0.65766	-0.0145564	rewired		1	0.528336	-0.0792834	non-homology
						1	0.575765	-0.0714283	rewired		1	0.520812	-0.150602	non-homology
						1	0.611319	0.135274	rewired		1	0.476913	-0.470766	non-homology
						1	0.643756	0.267852	rewired		1	0.464724	-0.14131	non-homology
						1	0.608359	-0.0328065	rewired		1	0.486288	0.157199	non-homology
						1	0.575436	-0.0612827	rewired		1	0.511314	-0.391981	non-homology
						1	0.654145	0.169803	rewired		1	0.474683	0.0946164	non-homology
						1	0.574848	-0.0453855	rewired		1	0.504267	-0.082235	non-homology
						1	0.605928	-0.143775	rewired		1	0.527618	0.114384	non-homology
						1	0.600612	-0.301243	rewired		1	0.581982	-0.467128	non-homology
						1	0.572871	-0.252852	rewired		1	0.516512	0.0692943	non-homology
						1	0.597245	-0.120825	rewired		1	0.533974	0.181184	non-homology
						1	0.547071	0.0789171	rewired		1	0.469309	0.133603	non-homology
						1	0.62043	0.0235007	rewired		1	0.495512	0.29173	non-homology
						1	0.645397	0.1849	rewired		1	0.492419	-0.220601	non-homology
						1	0.609916	0.0891016	rewired		1	0.507867	-0.0812223	non-homology
						1	0.623143	0.213945	rewired		1	0.475549	-0.0799529	non-homology
						1	0.60439	-0.0388905	rewired		1	0.54798	-0.169064	non-homology
						1	0.607202	0.129627	rewired		1	0.47493	0.0475837	non-homology
						1	0.603622	0.238932	rewired		1	0.498904	0.146995	non-homology
						1	0.627041	-0.0353254	rewired		1	0.463255	0.156074	non-homology
						1	0.555694	-0.0706608	rewired		1	0.519394	0.316373	non-homology
						1	0.640821	0.0422701	rewired		1	0.447594	-0.121948	non-homology
						1	0.48333	0.0228896	rewired		1	0.53925	-0.177868	non-homology
						1	0.562636	-0.0667202	rewired		1	0.492625	-0.279954	non-homology
						1	0.621365	-0.246579	rewired		1	0.497073	0.0950462	non-homology
						1	0.615768	0.0545711	rewired		1	0.481449	-0.348203	non-homology
						1	0.605513	0.360059	rewired		1	0.494642	0.397219	non-homology
						1	0.607066	0.095119	rewired		1	0.481145	-0.0385426	non-homology
						1	0.638945	-0.229772	rewired		1	0.485794	-0.0867599	non-homology
						1	0.62435	0.205664	rewired		1	0.453875	0.23399	non-homology
						1	0.610763	0.121956	rewired		1	0.551117	0.0253832	non-homology
						1	0.611872	-0.101123	rewired		1	0.512829	-0.222154	non-homology
						1	0.621078	-0.0461402	rewired		1	0.49554	0.175741	non-homology
						1	0.606263	-0.11955	rewired		1	0.475663	0.186862	non-homology
						1	0.608163	-0.210065	rewired		1	0.53129	0.0233215	non-homology
						1	0.548788	-0.0569504	rewired		1	0.495317	0.332035	non-homology
						1	0.58712	0.303086	rewired		1	0.512157	0.039422	non-homology
						1	0.599001	0.108581	rewired		1	0.477298	0.0227885	non-homology
						1	0.548708	-0.0138231	rewired		1	0.461346	-0.0353905	non-homology
						1	0.588624	-0.0575093	rewired		1	0.544949	0.260048	non-homology
						1	0.554117	0.17392	rewired		1	0.445403	0.261854	non-homology
						1	0.5919	-0.0370538	rewired		1	0.526468	-0.123033	non-homology
						1	0.593442	-0.247814	rewired		1	0.515936	0.0856535	non-homology
						1	0.615323	-0.104256	rewired		1	0.478855	-0.00444639	non-homology
						1	0.619456	0.0203075	rewired		1	0.485652	0.0580001	non-homology
						1	0.616152	0.424479	rewired		1	0.517976	-0.148462	non-homology
						1	0.629775	0.258375	rewired		1	0.472011	0.00793526	non-homology
						1	0.584421	-0.042776	rewired		1	0.551556	-0.21436	non-homology
						1	0.594117	0.158684	rewired		1	0.533783	-0.0562615	non-homology
						1	0.644975	0.20149	rewired		1	0.486161	0.151322	non-homology
						1	0.613121	-0.105929	rewired		1	0.516341	0.194839	non-homology
						1	0.636896	0.222338	rewired		1	0.464193	0.0654633	non-homology
						1	0.612392	-0.193411	rewired		1	0.50862	-0.238161	non-homology
						1	0.615575	0.131924	rewired		1	0.541495	-0.0784568	non-homology
						1	0.611772	0.0030827	rewired		1	0.519326	0.397891	non-homology
						1	0.63421	0.0819862	rewired		1	0.482545	-0.363908	non-homology
						1	0.610826	0.0694605	rewired		1	0.570103	0.0555985	non-homology
						1	0.587039	0.0676333	rewired		1	0.513857	-0.465183	non-homology
						1	0.573965	0.142543	rewired		1	0.436716	0.21237	non-homology
						1	0.623761	-0.0674036	rewired		1	0.499403	-0.088466	non-homology
						1	0.616633	0.0253823	rewired		1	0.471516	-0.190967	non-homology
						1	0.605667	0.178631	rewired		1	0.464422	-0.0871738	non-homology
						1	0.53517	-0.0934434	rewired		1	0.472003	0.32507	non-homology
						1	0.626671	0.140389	rewired		1	0.477899	-0.287259	non-homology
						1	0.569207	0.0612775	rewired		1	0.475304	0.196803	non-homology
						1	0.604054	-0.180521	rewired		1	0.510281	0.267074	non-homology
						1	0.61836	-0.112216	rewired		1	0.506455	-0.34279	non-homology
						1	0.586752	0.0826503	rewired		1	0.481774	0.00275558	non-homology
						1	0.612702	0.184621	rewired		1	0.517497	-0.0915376	non-homology
						1	0.600881	-0.227518	rewired		1	0.526275	-0.0370267	non-homology
						1	0.615106	0.0442749	rewired		1	0.546833	0.106323	non-homology
						1	0.594503	-0.0245149	rewired		1	0.536185	-0.144437	non-homology
						1	0.601074	0.112845	rewired		1	0.470053	0.0513282	non-homology
						1	0.593742	0.0447164	rewired		1	0.455009	0.215478	non-homology
						1	0.634187	-0.186322	rewired		1	0.47683	-0.104531	non-homology
						1	0.613776	0.0057401	rewired		1	0.499588	-0.0395889	non-homology
						1	0.581281	0.063094	rewired		1	0.498379	-0.290418	non-homology
						1	0.61301	0.016882	rewired		1	0.511532	0.341535	non-homology
						1	0.588132	-0.0997526	rewired		1	0.528064	-0.228015	non-homology
						1	0.613687	0.175237	rewired		1	0.519324	-0.107756	non-homology
						1	0.643334	-0.155272	rewired		1	0.508699	-0.142722	non-homology
						1	0.63948	0.0314437	rewired		1	0.516584	0.0705544	non-homology
						1	0.600735	0.00174166	rewired		1	0.514505	0.0750444	non-homology
						1	0.58239	-0.0354028	rewired		1	0.528805	-0.0237375	non-homology
						1	0.608907	-0.113722	rewired		1	0.470315	-0.068248	non-homology
						1	0.595298	-0.137701	rewired		1	0.51989	0.178125	non-homology
						1	0.586889	-0.0150305	rewired		1	0.577528	-0.216261	non-homology
						1	0.512256	-0.143917	rewired		1	0.45426	0.218573	non-homology
						1	0.551167	0.0152225	rewired		1	0.502435	-0.138809	non-homology
						1	0.60426	0.0339541	rewired		1	0.543845	0.246172	non-homology
						1	0.471625	-0.0255963	rewired		1	0.556526	0.369075	non-homology
						1	0.575762	-0.197753	rewired		1	0.466698	0.181566	non-homology
						1	0.637662	0.00586111	rewired		1	0.481473	0.0143545	non-homology
						1	0.644432	0.116525	rewired		1	0.540226	0.244736	non-homology
						1	0.604503	0.316529	rewired		1	0.546125	-0.335419	non-homology
						1	0.613556	0.0207112	rewired		1	0.556804	-0.501896	non-homology
						1	0.604701	0.00364746	rewired		1	0.525865	0.267939	non-homology
						1	0.607628	-0.121763	rewired		1	0.521189	0.113818	non-homology
						1	0.580294	-0.0558606	rewired		1	0.492876	0.165999	non-homology
						1	0.632351	0.156803	rewired		1	0.51066	-0.111461	non-homology
						1	0.600158	-0.143666	rewired		1	0.554618	0.244708	non-homology
						1	0.59642	-0.0411392	rewired		1	0.463677	0.0790805	non-homology
						1	0.615448	0.0870226	rewired		1	0.46251	0.160264	non-homology
						1	0.605413	-0.17174	rewired		1	0.510278	0.46134	non-homology
						1	0.603074	-0.114024	rewired		1	0.541708	0.0996976	non-homology
						1	0.592161	-0.175498	rewired		1	0.536745	0.193801	non-homology
						1	0.602071	-0.0451076	rewired		1	0.498514	-0.0434125	non-homology
						1	0.612595	0.0543817	rewired		1	0.524117	0.00677012	non-homology
						1	0.627544	-0.0245036	rewired		1	0.482655	0.257803	non-homology
						1	0.609393	0.0893339	rewired		1	0.474092	-0.277601	non-homology
						1	0.629379	0.0496299	rewired		1	0.541975	-0.186394	non-homology
						1	0.639993	0.199597	rewired		1	0.485701	-0.1803	non-homology
						1	0.50212	0.10711	rewired		1	0.537124	0.068209	non-homology
						1	0.598389	-0.0855719	rewired		1	0.51496	-0.0733782	non-homology
						1	0.577889	0.288739	rewired		1	0.509091	-0.0767468	non-homology
						1	0.624573	0.0620226	rewired		1	0.491568	0.118152	non-homology
						1	0.652493	-0.0801096	rewired		1	0.486859	0.174475	non-homology
						1	0.626338	-0.0354833	rewired		1	0.495659	0.117372	non-homology
						1	0.649427	0.263386	rewired		1	0.508371	-0.0799291	non-homology
						1	0.593014	-0.014987	rewired		1	0.499682	0.100842	non-homology
						1	0.541901	-0.0995828	rewired		1	0.487702	0.410802	non-homology
						1	0.618049	0.0663266	rewired		1	0.501468	-0.223764	non-homology
						1	0.610045	0.0997198	rewired		1	0.486456	0.157934	non-homology
						1	0.590655	0.342914	rewired		1	0.50015	0.07167	non-homology
						1	0.544423	-0.114828	rewired		1	0.51714	-0.142757	non-homology
						1	0.645255	0.275462	rewired		1	0.505414	0.0875741	non-homology
						1	0.622933	0.0131639	rewired		1	0.496621	0.0679855	non-homology
						1	0.635567	0.194227	rewired		1	0.485995	0.376484	non-homology
						1	0.627087	-0.111163	rewired		1	0.53778	-0.078108	non-homology
						1	0.639017	0.100362	rewired		1	0.483494	-0.00586834	non-homology
						1	0.595507	0.240387	rewired		1	0.544627	0.427755	non-homology
						1	0.617607	0.191213	rewired		1	0.495466	0.222537	non-homology
						1	0.641132	-0.0413498	rewired		1	0.505022	-0.071918	non-homology
						1	0.637311	-0.150628	rewired		1	0.536487	0.0175732	non-homology
						1	0.584746	-0.0429577	rewired		1	0.502282	-0.0313322	non-homology
						1	0.598241	0.208788	rewired		1	0.511932	-0.0953067	non-homology
						1	0.628567	-0.179499	rewired		1	0.537748	0.416483	non-homology
						1	0.61693	0.123772	rewired		1	0.481655	0.0354348	non-homology
						1	0.637314	0.131861	rewired		1	0.517053	0.257878	non-homology
						1	0.58046	0.0696943	rewired		1	0.452616	0.0224963	non-homology
						1	0.57385	0.292616	rewired		1	0.524609	-0.347115	non-homology
						1	0.649832	0.00652903	rewired		1	0.49756	0.40114	non-homology
						1	0.581285	-0.0766815	rewired		1	0.466804	-0.0457019	non-homology
						1	0.622118	0.13105	rewired		1	0.489538	0.025268	non-homology
						1	0.586419	0.0167635	rewired		1	0.505924	-0.382025	non-homology
						1	0.599995	-0.242852	rewired		1	0.499155	0.113754	non-homology
						1	0.642355	0.126644	rewired		1	0.498689	0.0118782	non-homology
						1	0.622673	0.00737761	rewired		1	0.520656	0.0546934	non-homology
						1	0.604503	0.000208354	rewired		1	0.438697	0.196073	non-homology
						1	0.600148	-0.122633	rewired		1	0.488486	0.153108	non-homology
						1	0.626848	0.289711	rewired		1	0.493676	-0.408245	non-homology
						1	0.598177	-0.107428	rewired		1	0.497634	-0.288282	non-homology
						1	0.606649	-0.160616	rewired		1	0.491744	-0.347342	non-homology
						1	0.594464	-0.0472719	rewired		1	0.495093	-0.271032	non-homology
						1	0.612496	-0.085702	rewired		1	0.573794	0.513459	non-homology
						1	0.633687	0.27562	rewired		1	0.47583	-0.0214051	non-homology
						1	0.600264	-0.134387	rewired		1	0.554926	0.0570191	non-homology
						1	0.645096	0.146496	rewired		1	0.530524	0.398133	non-homology
						1	0.640134	-0.0546664	rewired		1	0.495477	0.00457418	non-homology
						1	0.62506	0.0122958	rewired		1	0.505007	0.280796	non-homology
						1	0.587302	-0.114591	rewired		1	0.484904	-0.352481	non-homology
						1	0.566198	-0.119958	rewired		1	0.463663	-9.56426e-05	non-homology
						1	0.576253	0.0266239	rewired		1	0.469139	0.11165	non-homology
						1	0.553311	-0.0191971	rewired		1	0.558052	0.112468	non-homology
						1	0.534041	-0.0911009	rewired		1	0.509893	0.0872354	non-homology
						1	0.604871	-0.0330427	rewired		1	0.46943	0.131003	non-homology
						1	0.619503	0.132851	rewired		1	0.509877	-0.0762262	non-homology
						1	0.606371	0.0083078	rewired		1	0.477144	0.270779	non-homology
						1	0.644091	0.191965	rewired		1	0.464189	-0.0661947	non-homology
						1	0.633249	0.155345	rewired		1	0.551443	0.067208	non-homology
						1	0.552745	-0.0986777	rewired		1	0.526345	-0.27144	non-homology
						1	0.613346	-0.179173	rewired		1	0.526954	-0.0286354	non-homology
						1	0.553421	-0.0295924	rewired		1	0.558511	0.343386	non-homology
						1	0.573449	0.0637031	rewired		1	0.511665	-0.158319	non-homology
						1	0.645801	0.245205	rewired		1	0.477321	0.0837628	non-homology
						1	0.616788	0.199326	rewired		1	0.481648	0.114244	non-homology
						1	0.642562	0.145561	rewired		1	0.481053	-0.088242	non-homology
						1	0.590895	0.252345	rewired		1	0.483091	-0.0762991	non-homology
						1	0.586313	0.0216766	rewired		1	0.466535	0.0124293	non-homology
						1	0.602586	-0.223606	rewired		1	0.509079	0.29266	non-homology
						1	0.610024	-0.00844378	rewired		1	0.514989	0.198473	non-homology
						1	0.640415	0.209943	rewired		1	0.520246	-0.0847914	non-homology
						1	0.588235	0.0152782	rewired		1	0.460831	0.0262955	non-homology
						1	0.582991	-0.0692505	rewired		1	0.506232	0.171528	non-homology
						1	0.633281	0.313814	rewired		1	0.523135	0.0943825	non-homology
						1	0.59011	-0.0439969	rewired		1	0.499978	0.00315274	non-homology
						1	0.604837	-0.161119	rewired		1	0.497715	-0.33712	non-homology
						1	0.588326	0.0453573	rewired		1	0.520472	-0.0667012	non-homology
						1	0.542418	-0.0272846	rewired		1	0.516844	-0.177784	non-homology
						1	0.609423	0.0706487	rewired		1	0.525185	-0.158661	non-homology
						1	0.545204	-0.213799	rewired		1	0.518121	0.475742	non-homology
						1	0.620202	0.233953	rewired		1	0.462487	-0.401194	non-homology
						1	0.571935	0.105858	rewired		1	0.51607	0.308653	non-homology
						1	0.608026	0.0771831	rewired		1	0.514623	-0.0612627	non-homology
						1	0.621042	-0.323716	rewired		1	0.449749	0.218095	non-homology
						1	0.611108	0.00059686	rewired		1	0.490498	0.27457	non-homology
						1	0.537284	-0.179208	rewired		1	0.50833	-0.0250553	non-homology
						1	0.614775	0.0203074	rewired		1	0.461527	0.0624944	non-homology
						1	0.632903	0.0684988	rewired		1	0.512463	0.097831	non-homology
						1	0.624862	0.268441	rewired		1	0.515595	0.200799	non-homology
						1	0.61306	-0.052682	rewired		1	0.48993	-0.0366286	non-homology
						1	0.65798	-0.0652122	rewired		1	0.512808	-0.0428073	non-homology
						1	0.59816	-0.114915	rewired		1	0.542821	-0.0954452	non-homology
						1	0.598267	-0.092821	rewired		1	0.473151	0.181425	non-homology
						1	0.598325	-0.0536517	rewired		1	0.503895	-0.174328	non-homology
						1	0.61861	0.199877	rewired		1	0.515294	-0.0772867	non-homology
						1	0.616134	-0.0891318	rewired		1	0.575497	0.185565	non-homology
						1	0.595642	-0.00195619	rewired		1	0.459523	0.0431998	non-homology
						1	0.628563	-0.01622	rewired		1	0.50288	-0.0716973	non-homology
						1	0.617743	0.0830602	rewired		1	0.467308	0.294208	non-homology
						1	0.625944	0.171109	rewired		1	0.506864	-0.346095	non-homology
						1	0.60471	-0.034365	rewired		1	0.467281	-0.298853	non-homology
						1	0.617605	0.225432	rewired		1	0.506208	-0.0622633	non-homology
						1	0.60557	0.0140483	rewired		1	0.476326	0.00194464	non-homology
						1	0.512155	0.0103398	rewired		1	0.479125	-0.204784	non-homology
						1	0.611945	0.139423	rewired		1	0.501358	-0.0595853	non-homology
						1	0.628423	0.15287	rewired		1	0.485218	-0.000850523	non-homology
						1	0.619416	-0.00536299	rewired		1	0.481372	-0.131126	non-homology
						1	0.62711	-0.200632	rewired		1	0.544151	-0.247749	non-homology
						1	0.604036	0.253711	rewired		1	0.482329	0.0837118	non-homology
						1	0.562686	-0.0788763	rewired		1	0.498555	-0.0874861	non-homology
						1	0.598411	-0.123921	rewired		1	0.498421	0.0855868	non-homology
						1	0.643099	0.274127	rewired		1	0.464138	0.143749	non-homology
						1	0.600617	0.0877157	rewired		1	0.466494	0.117423	non-homology
						1	0.463609	-0.0704437	rewired		1	0.534796	-0.160337	non-homology
						1	0.570266	-0.0588044	rewired		1	0.54516	-0.159426	non-homology
						1	0.572612	0.300069	rewired		1	0.481485	-0.1977	non-homology
						1	0.573032	0.112943	rewired		1	0.526704	-0.1984	non-homology
						1	0.611677	0.229571	rewired		1	0.540258	0.136476	non-homology
						1	0.586391	0.0107439	rewired		1	0.481722	-0.0415761	non-homology
						1	0.643232	-0.157434	rewired		1	0.491429	0.246595	non-homology
						1	0.617425	0.170258	rewired		1	0.51387	0.0635149	non-homology
						1	0.614905	-0.270028	rewired		1	0.480403	-0.37275	non-homology
						1	0.590554	0.11683	rewired		1	0.504279	0.012413	non-homology
						1	0.579208	0.307554	rewired		1	0.484158	-0.00276942	non-homology
						1	0.566645	-0.140609	rewired		1	0.469989	-0.384993	non-homology
						1	0.597953	0.182219	rewired		1	0.509281	0.182622	non-homology
						1	0.602531	-0.0705491	rewired		1	0.549526	0.165004	non-homology
						1	0.614745	0.0349234	rewired		1	0.48154	0.185462	non-homology
						1	0.606998	-0.0442206	rewired		1	0.491382	-0.0680802	non-homology
						1	0.548628	-0.0300092	rewired		1	0.495467	0.0183963	non-homology
						1	0.577343	-0.126839	rewired		1	0.492816	-0.180491	non-homology
						1	0.621608	0.331307	rewired		1	0.454411	-0.00239539	non-homology
						1	0.52732	-0.0242824	rewired		1	0.565246	0.0856879	non-homology
						1	0.641006	0.147284	rewired		1	0.554775	0.198707	non-homology
						1	0.638489	0.237521	rewired		1	0.513823	-0.148896	non-homology
						1	0.623957	0.0299948	rewired		1	0.500065	-0.14218	non-homology
						1	0.614976	0.00826755	rewired		1	0.512612	-0.111826	non-homology
						1	0.653072	0.181365	rewired		1	0.46203	-0.452945	non-homology
						1	0.628548	0.176735	rewired		1	0.444181	-0.053935	non-homology
						1	0.604276	-0.117945	rewired		1	0.484428	0.182724	non-homology
						1	0.628552	-0.105194	rewired		1	0.533277	-0.0139058	non-homology
						1	0.640194	0.127189	rewired		1	0.498282	0.208862	non-homology
						1	0.638128	0.0513713	rewired		1	0.484591	0.00959192	non-homology
						1	0.590546	-0.0477847	rewired		1	0.51034	-0.337744	non-homology
						1	0.614317	-0.144467	rewired		1	0.522678	0.0013899	non-homology
						1	0.635092	0.0717415	rewired		1	0.48287	0.0447329	non-homology
						1	0.637068	-0.0236711	rewired		1	0.489343	0.051142	non-homology
						1	0.596216	-0.00918792	rewired		1	0.55578	0.399999	non-homology
						1	0.572567	-0.28301	rewired		1	0.494326	-0.0110478	non-homology
						1	0.636563	-0.0758958	rewired		1	0.484909	-0.0170649	non-homology
						1	0.59121	0.209451	rewired		1	0.516499	0.296476	non-homology
						1	0.616934	-0.343647	rewired		1	0.450346	0.194294	non-homology
						1	0.615225	0.281597	rewired		1	0.506066	-0.000732751	non-homology
						1	0.585801	-0.164398	rewired		1	0.54601	0.293212	non-homology
						1	0.631958	-0.0544545	rewired		1	0.499718	0.301281	non-homology
						1	0.599129	-0.0310003	rewired		1	0.529536	0.0515821	non-homology
						1	0.614522	0.122966	rewired		1	0.495018	-0.132307	non-homology
						1	0.595211	0.0604057	rewired		1	0.531744	-0.202329	non-homology
						1	0.617104	-0.227695	rewired		1	0.516988	-0.111083	non-homology
						1	0.633383	0.0962604	rewired		1	0.461002	-0.179464	non-homology
						1	0.611645	0.235886	rewired		1	0.505056	0.468946	non-homology
						1	0.617225	-0.0954575	rewired		1	0.502455	0.158702	non-homology
						1	0.39532	-0.0678131	rewired		1	0.515423	0.0435196	non-homology
						1	0.525024	-0.00649097	rewired		1	0.486314	0.0233759	non-homology
						1	0.572224	-0.0668104	rewired		1	0.502919	0.0586809	non-homology
						1	0.582453	-0.10334	rewired		1	0.466013	0.158686	non-homology
						1	0.605191	0.050684	rewired		1	0.53581	0.237193	non-homology
						1	0.569955	-0.281232	rewired		1	0.468607	-0.135239	non-homology
						1	0.621335	-0.0708356	rewired		1	0.495727	-0.173126	non-homology
						1	0.640877	0.26294	rewired		1	0.479244	-0.269937	non-homology
						1	0.604953	0.0318457	rewired		1	0.466478	0.296817	non-homology
						1	0.591471	0.192233	rewired		1	0.562535	0.126325	non-homology
						1	0.587722	0.161273	rewired		1	0.469082	0.336399	non-homology
						1	0.605974	-0.119219	rewired		1	0.523796	-0.121083	non-homology
						1	0.597727	-0.248152	rewired		1	0.545919	0.139411	non-homology
						1	0.58196	0.00126402	rewired		1	0.462601	-0.0847955	non-homology
						1	0.593516	-0.123322	rewired		1	0.504652	0.293868	non-homology
						1	0.596003	0.109209	rewired		1	0.5371	0.057357	non-homology
						1	0.60544	-0.0116861	rewired		1	0.459694	0.14958	non-homology
						1	0.627272	0.231646	rewired		1	0.467003	-0.0930131	non-homology
						1	0.619177	-0.0859367	rewired		1	0.560483	0.449811	non-homology
						1	0.550551	-0.0218162	rewired		1	0.481736	0.291969	non-homology
						1	0.633659	-0.230489	rewired		1	0.528877	0.0193978	non-homology
						1	0.608591	-0.0100881	rewired		1	0.47125	-0.00790242	non-homology
						1	0.606125	-0.148878	rewired		1	0.496856	0.144881	non-homology
						1	0.597943	-0.02699	rewired		1	0.485532	-0.0759318	non-homology
						1	0.61197	-0.110385	rewired		1	0.465293	0.298188	non-homology
						1	0.620409	0.072225	rewired		1	0.489299	-0.12589	non-homology
						1	0.59703	-0.048656	rewired		1	0.477021	-0.120634	non-homology
						1	0.61642	0.0819112	rewired		1	0.446637	0.0460527	non-homology
						1	0.565877	-0.168783	rewired		1	0.482017	0.0678075	non-homology
						1	0.621894	0.176466	rewired		1	0.544755	-0.162111	non-homology
						1	0.504886	0.035279	rewired		1	0.424117	-0.023974	non-homology
						1	0.621108	-0.0550269	rewired		1	0.583082	-0.0126279	non-homology
						1	0.621842	0.043174	rewired		1	0.51601	-0.220685	non-homology
						1	0.594728	-0.0101357	rewired		1	0.521929	-0.152866	non-homology
						1	0.594654	0.0107916	rewired		1	0.481329	0.157283	non-homology
						1	0.621646	-0.112034	rewired		1	0.495972	0.198523	non-homology
						1	0.624695	0.0468137	rewired		1	0.499036	-0.0411304	non-homology
						1	0.605451	0.0921929	rewired		1	0.490074	0.112881	non-homology
						1	0.599259	0.0908026	rewired		1	0.461364	-0.281893	non-homology
						1	0.614058	0.273547	rewired		1	0.492931	0.268112	non-homology
						1	0.601431	0.201612	rewired		1	0.529997	-0.264884	non-homology
						1	0.475777	0.0123797	rewired		1	0.472106	0.0914741	non-homology
						1	0.636422	0.150036	rewired		1	0.500438	0.367046	non-homology
						1	0.599881	0.214585	rewired		1	0.495688	-0.148758	non-homology
						1	0.496716	-0.135696	rewired		1	0.536197	0.338767	non-homology
						1	0.653533	0.257304	rewired		1	0.511566	0.0382683	non-homology
						1	0.570846	-0.111563	rewired		1	0.477941	0.170555	non-homology
						1	0.616117	0.110517	rewired		1	0.502791	0.137415	non-homology
						1	0.635145	0.0507056	rewired		1	0.578795	-0.00243632	non-homology
						1	0.595145	0.0192937	rewired		1	0.519904	-0.15258	non-homology
						1	0.598441	0.144374	rewired		1	0.537457	0.192697	non-homology
						1	0.5775	-0.154153	rewired		1	0.458287	-0.277249	non-homology
						1	0.605554	-0.113325	rewired		1	0.585575	-0.00705376	non-homology
						1	0.623677	0.0877134	rewired		1	0.502774	0.286813	non-homology
						1	0.563212	-0.163846	rewired		1	0.518554	0.0522616	non-homology
						1	0.595039	-0.0202378	rewired		1	0.513477	0.104061	non-homology
						1	0.648388	0.0619598	rewired		1	0.470534	0.124751	non-homology
						1	0.636119	-0.077876	rewired		1	0.537804	0.0801905	non-homology
						1	0.573879	0.107382	rewired		1	0.519117	-0.45251	non-homology
						1	0.598703	0.066497	rewired		1	0.496504	-0.215133	non-homology
						1	0.612152	-0.264171	rewired		1	0.482281	0.484886	non-homology
						1	0.595023	0.000103209	rewired		1	0.452436	-0.18745	non-homology
						1	0.580324	-0.267477	rewired		1	0.524681	0.0706316	non-homology
						1	0.615378	-0.164108	rewired		1	0.463479	-0.274734	non-homology
						1	0.548094	-0.00697376	rewired		1	0.477841	0.17738	non-homology
						1	0.607205	-0.154568	rewired		1	0.505507	-0.0485106	non-homology
						1	0.623025	0.123841	rewired		1	0.486654	-0.040598	non-homology
						1	0.584316	-0.158898	rewired		1	0.544354	-0.080389	non-homology
						1	0.637501	0.0120818	rewired		1	0.524631	-0.259147	non-homology
						1	0.608046	-0.131989	rewired		1	0.500986	0.537507	non-homology
						1	0.632943	-0.0359022	rewired		1	0.560428	0.0381219	non-homology
						1	0.618594	0.0602621	rewired		1	0.489154	-0.024236	non-homology
						1	0.594827	0.136714	rewired		1	0.51658	0.0771328	non-homology
						1	0.636062	0.169518	rewired		1	0.500444	0.438175	non-homology
						1	0.592153	-0.13933	rewired		1	0.489866	-0.184046	non-homology
						1	0.632505	0.0550044	rewired		1	0.513716	-0.0103935	non-homology
						1	0.586842	-0.0153312	rewired		1	0.52354	-0.442309	non-homology
						1	0.614786	0.216694	rewired		1	0.457228	-0.0995028	non-homology
						1	0.640935	0.13776	rewired		1	0.463927	-0.181838	non-homology
						1	0.604654	-0.204097	rewired		1	0.491893	0.0332885	non-homology
						1	0.651356	-0.176892	rewired		1	0.502722	0.0736962	non-homology
						1	0.606571	-0.135287	rewired		1	0.469153	0.089502	non-homology
						1	0.579122	0.12646	rewired		1	0.491147	-0.00131045	non-homology
						1	0.624894	0.196792	rewired		1	0.495443	0.00642706	non-homology
						1	0.616855	0.225174	rewired		1	0.453226	0.0035718	non-homology
						1	0.607927	0.0314478	rewired		1	0.551954	-0.1126	non-homology
						1	0.62719	0.12507	rewired		1	0.517338	0.269549	non-homology
						1	0.62818	0.243856	rewired		1	0.53764	-0.449275	non-homology
						1	0.582113	0.0316632	rewired		1	0.543443	0.071233	non-homology
						1	0.616491	-0.167953	rewired		1	0.470788	-0.237278	non-homology
						1	0.508819	0.221521	rewired		1	0.490893	0.144864	non-homology
						1	0.611432	0.32741	rewired		1	0.491199	0.481596	non-homology
						1	0.605037	-0.114602	rewired		1	0.514046	-0.0749481	non-homology
						1	0.595669	-0.27031	rewired		1	0.49166	0.00549683	non-homology
						1	0.635455	-0.0557141	rewired		1	0.497589	0.238656	non-homology
						1	0.641988	-0.0544529	rewired		1	0.487995	-0.0437708	non-homology
						1	0.6148	0.0496659	rewired		1	0.482576	0.134608	non-homology
						1	0.643813	0.164224	rewired		1	0.515148	-0.190408	non-homology
						1	0.584478	0.0119533	rewired		1	0.508143	-0.149483	non-homology
						1	0.575441	0.00969617	rewired		1	0.470381	-0.0426306	non-homology
						1	0.59182	0.0317744	rewired		1	0.517195	-0.0968341	non-homology
						1	0.604297	0.135953	rewired		1	0.433156	-0.223902	non-homology
						1	0.629318	0.137707	rewired		1	0.469073	0.242599	non-homology
						1	0.624558	0.209697	rewired		1	0.521712	-0.266231	non-homology
						1	0.586295	0.0628865	rewired		1	0.474534	-0.0568718	non-homology
						1	0.585673	-0.12257	rewired		1	0.524679	0.146334	non-homology
						1	0.597957	0.0390559	rewired		1	0.487284	-0.0902954	non-homology
						1	0.591874	-0.0497653	rewired		1	0.516755	-0.33075	non-homology
						1	0.609879	-0.108518	rewired		1	0.501286	-0.192421	non-homology
						1	0.622292	-0.126845	rewired		1	0.506552	-0.0765696	non-homology
						1	0.617113	0.0525848	rewired		1	0.53282	-0.390719	non-homology
						1	0.659245	0.339119	rewired		1	0.521192	0.0655484	non-homology
						1	0.617285	0.130515	rewired		1	0.566723	0.057729	non-homology
						1	0.614687	0.0796403	rewired		1	0.529284	-0.0836183	non-homology
						1	0.613565	-0.0995642	rewired		1	0.50379	-0.0104011	non-homology
						1	0.549193	-0.215538	rewired		1	0.571119	-0.115048	non-homology
						1	0.530645	-0.218738	rewired		1	0.475492	-0.102039	non-homology
						1	0.607349	-0.12515	rewired		1	0.494814	0.0918825	non-homology
						1	0.615645	0.249517	rewired		1	0.518285	0.0375074	non-homology
						1	0.595478	0.0879638	rewired		1	0.463218	0.0027721	non-homology
						1	0.60347	0.196968	rewired		1	0.523829	-0.354391	non-homology
						1	0.570321	0.0362935	rewired		1	0.519642	-0.217592	non-homology
						1	0.618908	0.114446	rewired		1	0.525846	0.247258	non-homology
						1	0.611197	-0.0841122	rewired		1	0.580024	0.228915	non-homology
						1	0.638267	-0.0694809	rewired		1	0.493603	0.0966711	non-homology
						1	0.600146	-0.3037	rewired		1	0.478563	-0.237038	non-homology
						1	0.591546	-0.00518827	rewired		1	0.472265	0.595332	non-homology
						1	0.559921	-0.323863	rewired		1	0.544828	0.00211575	non-homology
						1	0.599405	-0.11239	rewired		1	0.526058	-0.226883	non-homology
						1	0.587524	-0.0746542	rewired		1	0.505281	-0.138185	non-homology
						1	0.617613	-0.126003	rewired		1	0.475226	0.0447565	non-homology
						1	0.535115	-0.273928	rewired		1	0.463434	-0.0307079	non-homology
						1	0.617822	-0.11871	rewired		1	0.515845	-0.197475	non-homology
						1	0.635416	-0.0142593	rewired		1	0.563514	-0.00534616	non-homology
						1	0.612915	0.0755008	rewired		1	0.528773	0.0342127	non-homology
						1	0.62405	0.00283764	rewired		1	0.439794	-0.0379231	non-homology
						1	0.615318	0.091747	rewired		1	0.523661	0.0132429	non-homology
						1	0.607539	0.0817003	rewired		1	0.462594	0.0634776	non-homology
						1	0.588745	0.0691428	rewired		1	0.553694	-0.00658487	non-homology
						1	0.602105	-0.0859702	rewired		1	0.514518	0.0663105	non-homology
						1	0.612909	0.0222127	rewired		1	0.486747	-0.173429	non-homology
						1	0.588134	-0.124387	rewired		1	0.517199	0.519154	non-homology
						1	0.597108	-0.264599	rewired		1	0.499814	0.0925985	non-homology
						1	0.643651	0.0308102	rewired		1	0.477249	-0.313043	non-homology
						1	0.579809	-0.0295539	rewired		1	0.55527	-0.114404	non-homology
						1	0.618693	-7.46456e-06	rewired		1	0.464726	0.0076249	non-homology
						1	0.611122	-0.0839441	rewired		1	0.497756	-0.0980392	non-homology
						1	0.606382	-0.0762606	rewired		1	0.495946	-0.232813	non-homology
						1	0.605004	0.188223	rewired		1	0.470712	0.0555339	non-homology
						1	0.656132	0.129779	rewired		1	0.468529	-0.0588151	non-homology
						1	0.594507	-0.0879856	rewired		1	0.497524	0.505499	non-homology
						1	0.617953	0.0776712	rewired		1	0.475221	0.240795	non-homology
						1	0.627532	0.192277	rewired		1	0.521988	-0.00694675	non-homology
						1	0.626119	0.252764	rewired		1	0.474572	-0.190718	non-homology
						1	0.581255	-0.135941	rewired		1	0.495125	0.293842	non-homology
						1	0.553972	-0.091047	rewired		1	0.473801	0.364892	non-homology
						1	0.572146	-0.132581	rewired		1	0.58265	0.166929	non-homology
						1	0.621659	-0.245899	rewired		1	0.514195	0.211142	non-homology
						1	0.642072	0.0215309	rewired		1	0.48807	0.0379397	non-homology
						1	0.621658	-0.0992695	rewired		1	0.483211	-0.163613	non-homology
						1	0.630325	0.115641	rewired		1	0.526531	0.0355664	non-homology
						1	0.641418	0.0514926	rewired		1	0.533222	0.0963575	non-homology
						1	0.594199	0.153682	rewired		1	0.480541	-0.173199	non-homology
						1	0.611512	0.178101	rewired		1	0.446754	-0.174002	non-homology
						1	0.634165	0.0639809	rewired		1	0.488183	-0.0682767	non-homology
						1	0.599568	-0.134593	rewired		1	0.456487	-0.0938918	non-homology
						1	0.599468	0.102677	rewired		1	0.507094	-0.0226596	non-homology
						1	0.602203	-0.00365374	rewired		1	0.530439	-0.0465166	non-homology
						1	0.600911	-0.183208	rewired		1	0.46948	-0.268351	non-homology
						1	0.61307	-0.17632	rewired		1	0.519025	-0.193979	non-homology
						1	0.634304	0.115715	rewired		1	0.512982	0.051466	non-homology
						1	0.590673	-0.395373	rewired		1	0.513574	-0.228634	non-homology
						1	0.608695	0.165023	rewired		1	0.497763	0.0842282	non-homology
						1	0.633811	0.00333934	rewired		1	0.532638	-0.0298423	non-homology
						1	0.654008	-0.0801897	rewired		1	0.494684	0.111185	non-homology
						1	0.600169	0.0337555	rewired		1	0.472217	-0.0968418	non-homology
						1	0.626744	0.170971	rewired		1	0.51739	-0.0579903	non-homology
						1	0.571757	-0.0193253	rewired		1	0.524576	-0.0468176	non-homology
						1	0.590461	-0.105676	rewired		1	0.470104	-0.0706771	non-homology
						1	0.631529	-0.156514	rewired		1	0.487052	-0.0138997	non-homology
						1	0.6299	0.0729856	rewired		1	0.436319	-0.227447	non-homology
						1	0.394028	0.120367	rewired		1	0.462879	0.125252	non-homology
						1	0.629347	-0.045883	rewired		1	0.52265	0.0182997	non-homology
						1	0.638917	-0.163167	rewired		1	0.509667	0.0575186	non-homology
						1	0.580026	0.0575524	rewired		1	0.482848	0.18059	non-homology
						1	0.589331	0.00900051	rewired		1	0.50071	0.267177	non-homology
						1	0.596251	0.124638	rewired		1	0.471358	-0.0994307	non-homology
						1	0.636616	-0.00435986	rewired		1	0.520455	-0.136199	non-homology
						1	0.624759	0.0222334	rewired		1	0.475246	-0.173419	non-homology
						1	0.599926	-0.0418091	rewired		1	0.505376	-0.183071	non-homology
						1	0.573265	-0.252906	rewired		1	0.477271	-0.107821	non-homology
						1	0.539396	-0.0958104	rewired		1	0.488607	0.365184	non-homology
						1	0.589645	0.00650627	rewired		1	0.465886	-0.0565517	non-homology
						1	0.618207	0.169263	rewired		1	0.476452	-0.0113583	non-homology
						1	0.637025	0.0467068	rewired		1	0.542912	-0.00817391	non-homology
						1	0.604384	0.223889	rewired		1	0.485349	-0.340567	non-homology
						1	0.61405	0.0115923	rewired		1	0.516895	-0.164977	non-homology
						1	0.602634	-0.0041764	rewired		1	0.528817	-0.0661298	non-homology
						1	0.647273	0.219374	rewired		1	0.494845	0.00655849	non-homology
						1	0.594206	-0.0869094	rewired		1	0.579993	0.169163	non-homology
						1	0.605418	0.105141	rewired		1	0.528413	-0.0542669	non-homology
						1	0.611212	0.12013	rewired		1	0.500718	0.191901	non-homology
						1	0.663043	0.169411	rewired		1	0.497849	0.108042	non-homology
						1	0.629461	0.0474787	rewired		1	0.513847	0.0860036	non-homology
						1	0.634099	-0.210233	rewired		1	0.509305	0.323307	non-homology
						1	0.658746	0.100315	rewired		1	0.52959	-0.399943	non-homology
						1	0.610931	0.067004	rewired		1	0.486661	0.20171	non-homology
						1	0.606776	0.00584213	rewired		1	0.518959	-0.208812	non-homology
						1	0.593965	0.0110701	rewired		1	0.481946	-0.134916	non-homology
						1	0.628164	0.0775137	rewired		1	0.489997	0.16639	non-homology
						1	0.569329	0.0537079	rewired		1	0.486249	0.107081	non-homology
						1	0.636146	0.201137	rewired		1	0.521477	-0.00549997	non-homology
						1	0.635419	0.0379308	rewired		1	0.545323	-0.0466232	non-homology
						1	0.614776	0.124101	rewired		1	0.500144	-0.0253498	non-homology
						1	0.606316	-0.00312019	rewired		1	0.506423	-0.171624	non-homology
						1	0.600711	-0.0943766	rewired		1	0.498781	-0.147828	non-homology
						1	0.562708	0.0170811	rewired		1	0.501874	-0.0232195	non-homology
						1	0.62277	0.265278	rewired		1	0.560888	-0.146584	non-homology
						1	0.663059	0.0959668	rewired		1	0.521886	0.115716	non-homology
						1	0.639404	-0.0772685	rewired		1	0.542391	-0.268376	non-homology
						1	0.536017	-0.164148	rewired		1	0.437927	0.328609	non-homology
						1	0.599471	-0.0422824	rewired		1	0.495786	0.114118	non-homology
						1	0.596835	-0.0457509	rewired		1	0.549808	0.423009	non-homology
						1	0.592118	0.192204	rewired		1	0.556539	0.035108	non-homology
						1	0.596798	-0.0441504	rewired		1	0.444507	0.263771	non-homology
						1	0.602499	-0.194968	rewired		1	0.510709	-0.137029	non-homology
						1	0.599437	-0.0885728	rewired		1	0.522481	0.249472	non-homology
						1	0.531465	0.0831226	rewired		1	0.502165	0.480254	non-homology
						1	0.609536	-0.0298926	rewired		1	0.545531	-0.176757	non-homology
						1	0.615268	0.172579	rewired		1	0.46977	-0.160736	non-homology
						1	0.596769	-0.137081	rewired		1	0.508294	0.0950002	non-homology
						1	0.557697	-0.19755	rewired		1	0.463294	-0.117688	non-homology
						1	0.617709	0.193275	rewired		1	0.504171	0.201478	non-homology
						1	0.622896	0.0797989	rewired		1	0.543651	-0.229823	non-homology
						1	0.598652	0.294298	rewired		1	0.562825	0.208693	non-homology
						1	0.617254	0.0216916	rewired		1	0.451528	0.0661066	non-homology
						1	0.582798	-0.230809	rewired		1	0.490428	-0.17207	non-homology
						1	0.615564	-0.113196	rewired		1	0.537126	0.0981658	non-homology
						1	0.570456	-0.100041	rewired		1	0.521263	-0.208541	non-homology
						1	0.609121	0.0678046	rewired		1	0.461804	0.0514251	non-homology
						1	0.596798	0.0942592	rewired		1	0.482897	0.197474	non-homology
						1	0.573462	0.19321	rewired		1	0.525175	-0.0541677	non-homology
						1	0.573272	0.1535	rewired		1	0.520064	-0.147495	non-homology
						1	0.60768	-0.166803	rewired		1	0.503889	0.288583	non-homology
						1	0.648547	-0.0215524	rewired		1	0.466726	0.241095	non-homology
						1	0.62114	0.147205	rewired		1	0.46212	-0.298831	non-homology
						1	0.604967	0.0248025	rewired		1	0.468706	-0.31755	non-homology
						1	0.590322	0.0690219	rewired		1	0.473777	-0.0391043	non-homology
						1	0.614265	0.188893	rewired		1	0.546382	0.424959	non-homology
						1	0.586822	-0.0133672	rewired		1	0.534431	-0.0757255	non-homology
						1	0.620525	0.0702964	rewired		1	0.465614	0.061308	non-homology
						1	0.639068	0.147076	rewired		1	0.471233	0.137389	non-homology
						1	0.61364	0.130176	rewired		1	0.535428	-0.281306	non-homology
						1	0.626587	0.274501	rewired		1	0.515172	0.105529	non-homology
						1	0.613946	0.210666	rewired		1	0.559693	-0.0423538	non-homology
						1	0.59682	-0.220434	rewired		1	0.479782	-0.118126	non-homology
						1	0.49419	0.0864972	rewired		1	0.48319	-0.560187	non-homology
						1	0.622662	0.0023895	rewired		1	0.476877	0.264173	non-homology
						1	0.614924	0.0441853	rewired		1	0.491053	0.0521654	non-homology
						1	0.620166	0.163419	rewired		1	0.534815	0.0312137	non-homology
						1	0.60487	0.138981	rewired		1	0.49494	0.0738192	non-homology
						1	0.652641	0.279359	rewired		1	0.480809	-0.0872614	non-homology
						1	0.608963	-0.214776	rewired		1	0.467175	-0.262396	non-homology
						1	0.642375	0.0512484	rewired		1	0.481503	0.256607	non-homology
						1	0.597629	0.0903401	rewired		1	0.512379	-0.171185	non-homology
						1	0.617606	0.014376	rewired		1	0.543544	0.122499	non-homology
						1	0.572004	-0.0391563	rewired		1	0.527731	-0.0855327	non-homology
						1	0.606864	-0.111747	rewired		1	0.506668	-0.0705689	non-homology
						1	0.609764	0.0251468	rewired		1	0.507347	-0.157224	non-homology
						1	0.608923	-0.152882	rewired		1	0.495768	-0.15694	non-homology
						1	0.593901	0.0233786	rewired		1	0.529191	-0.407512	non-homology
						1	0.621094	-0.138104	rewired		1	0.497749	0.0236139	non-homology
						1	0.593034	0.195969	rewired		1	0.540804	0.0553622	non-homology
						1	0.566154	0.0459723	rewired		1	0.497252	0.0700892	non-homology
						1	0.623422	0.146986	rewired		1	0.505053	0.43493	non-homology
						1	0.607853	-0.00656824	rewired		1	0.505633	0.394743	non-homology
						1	0.613774	-0.242346	rewired		1	0.492683	-0.34174	non-homology
						1	0.605842	0.116277	rewired		1	0.586068	0.19409	non-homology
						1	0.622873	0.0410891	rewired		1	0.485363	0.116382	non-homology
						1	0.601069	-0.0739935	rewired		1	0.486663	0.0850177	non-homology
						1	0.612547	-0.0194356	rewired		1	0.481676	0.0693574	non-homology
						1	0.507392	-0.0449392	rewired		1	0.49306	0.335482	non-homology
						1	0.649885	0.302519	rewired		1	0.546992	0.17838	non-homology
						1	0.63143	-0.0514231	rewired		1	0.511255	-0.0932523	non-homology
						1	0.639154	0.0057678	rewired		1	0.471277	-0.0335392	non-homology
						1	0.588993	-0.0692845	rewired		1	0.495936	0.10425	non-homology
						1	0.642515	0.111499	rewired		1	0.495186	-0.31493	non-homology
						1	0.648433	0.112702	rewired		1	0.484746	-0.174635	non-homology
						1	0.605033	-0.0332183	rewired		1	0.48298	-0.195477	non-homology
						1	0.621707	-0.149353	rewired		1	0.528168	-0.363136	non-homology
						1	0.572662	-0.199868	rewired		1	0.448236	0.0185501	non-homology
						1	0.603191	0.105021	rewired		1	0.476944	0.00321945	non-homology
						1	0.624789	0.0860765	rewired		1	0.457345	-0.157879	non-homology
						1	0.612067	0.0248856	rewired		1	0.467618	-0.0578686	non-homology
						1	0.36651	0.0652899	rewired		1	0.550764	0.120976	non-homology
						1	0.588257	0.247315	rewired		1	0.48975	0.452858	non-homology
						1	0.606869	-0.0182582	rewired		1	0.47711	-0.202729	non-homology
						1	0.533964	-0.114188	rewired		1	0.50603	0.0763944	non-homology
						1	0.626703	-0.217712	rewired		1	0.467448	0.0242525	non-homology
						1	0.626025	0.164528	rewired		1	0.535067	0.254345	non-homology
						1	0.583139	-0.0980871	rewired		1	0.483305	0.0118395	non-homology
						1	0.597562	0.0947114	rewired		1	0.457474	-0.0904332	non-homology
						1	0.614457	0.00704013	rewired		1	0.457381	0.0516142	non-homology
						1	0.605054	-0.102157	rewired		1	0.531762	-0.0247954	non-homology
						1	0.600985	-0.032018	rewired		1	0.515683	0.0353866	non-homology
						1	0.629326	-0.0248723	rewired		1	0.458786	-0.0658086	non-homology
						1	0.611234	-0.146544	rewired		1	0.523919	-0.13327	non-homology
						1	0.629625	-0.00700582	rewired		1	0.485537	0.0159127	non-homology
						1	0.611391	0.0378834	rewired		1	0.488037	-0.496028	non-homology
						1	0.64324	0.0908996	rewired		1	0.517889	0.579339	non-homology
						1	0.556693	0.063297	rewired		1	0.504271	-0.29176	non-homology
						1	0.623874	0.275095	rewired		1	0.485549	-0.33204	non-homology
						1	0.613355	0.109541	rewired		1	0.521628	-0.226164	non-homology
						1	0.618164	0.246507	rewired		1	0.509676	0.239527	non-homology
						1	0.639165	-0.187351	rewired		1	0.479764	0.125701	non-homology
						1	0.608459	0.043035	rewired		1	0.556011	0.192261	non-homology
						1	0.592199	0.287051	rewired		1	0.477161	0.201846	non-homology
						1	0.649856	0.19057	rewired		1	0.517296	-0.156322	non-homology
						1	0.610162	-0.0596878	rewired		1	0.480568	-0.353901	non-homology
						1	0.6372	-0.196479	rewired		1	0.518341	-0.220696	non-homology
						1	0.625333	0.0892417	rewired		1	0.584947	-0.129986	non-homology
						1	0.643088	-0.0115824	rewired		1	0.49949	0.166149	non-homology
						1	0.615728	0.218599	rewired		1	0.457354	0.0702991	non-homology
						1	0.595012	0.0900065	rewired		1	0.504029	-0.179561	non-homology
						1	0.634115	0.152448	rewired		1	0.5374	-0.20869	non-homology
						1	0.566149	-0.215751	rewired		1	0.524207	-0.107121	non-homology
						1	0.621101	-0.0846695	rewired		1	0.498813	-0.0505652	non-homology
						1	0.572956	-0.00969408	rewired		1	0.497732	0.120545	non-homology
						1	0.599181	0.129676	rewired		1	0.465654	-0.110596	non-homology
						1	0.627752	0.121142	rewired		1	0.50689	-0.0627651	non-homology
						1	0.609912	-0.0383176	rewired		1	0.465485	0.221326	non-homology
						1	0.634315	-0.0823292	rewired		1	0.479469	0.146551	non-homology
						1	0.599881	0.0538405	rewired		1	0.499488	0.192141	non-homology
						1	0.615489	-0.296683	rewired		1	0.475332	-0.268194	non-homology
						1	0.641012	0.140934	rewired		1	0.512954	-0.0924492	non-homology
						1	0.617952	0.114838	rewired		1	0.503078	-0.0413289	non-homology
						1	0.645359	0.107741	rewired		1	0.490865	0.167716	non-homology
						1	0.653711	0.00601263	rewired		1	0.500193	0.178913	non-homology
						1	0.56038	-0.164512	rewired		1	0.497509	-0.0987215	non-homology
						1	0.630278	0.00513791	rewired		1	0.519129	0.257354	non-homology
						1	0.616142	0.0982811	rewired		1	0.498157	-0.283563	non-homology
						1	0.594422	0.138222	rewired		1	0.48651	-0.0108487	non-homology
						1	0.5892	0.10011	rewired		1	0.5018	0.288559	non-homology
						1	0.64168	-0.0835452	rewired		1	0.485761	0.00208485	non-homology
						1	0.614007	-0.0357948	rewired		1	0.484706	-0.00142671	non-homology
						1	0.601468	-0.0283524	rewired		1	0.434519	-0.0411476	non-homology
						1	0.569664	0.1656	rewired		1	0.503297	0.0976154	non-homology
						1	0.599212	-0.0835965	rewired		1	0.497404	0.221656	non-homology
						1	0.484977	-0.300813	rewired		1	0.510235	-0.143193	non-homology
						1	0.638006	0.123742	rewired		1	0.509399	0.324324	non-homology
						1	0.627282	0.0380437	rewired		1	0.525164	0.0803136	non-homology
						1	0.603689	0.0158147	rewired		1	0.475517	-0.0294074	non-homology
						1	0.64574	-0.0016407	rewired		1	0.464436	0.0106367	non-homology
						1	0.618832	-0.0450132	rewired		1	0.533959	-0.0638239	non-homology
						1	0.609823	0.288917	rewired		1	0.520552	0.148092	non-homology
						1	0.63234	0.214264	rewired		1	0.463834	0.157948	non-homology
						1	0.616314	0.0543946	rewired		1	0.591862	0.225597	non-homology
						1	0.621384	0.224079	rewired		1	0.512526	-0.0615591	non-homology
						1	0.63267	0.0256367	rewired		1	0.499625	-0.0672063	non-homology
						1	0.609486	0.0712468	rewired		1	0.514344	0.141689	non-homology
						1	0.583688	0.0864388	rewired		1	0.508825	0.125366	non-homology
						1	0.612288	0.125779	rewired		1	0.503213	-0.438259	non-homology
						1	0.607681	-0.242647	rewired		1	0.50555	0.0184241	non-homology
						1	0.506916	-0.160399	rewired		1	0.515867	0.0303549	non-homology
						1	0.617733	-0.0713952	rewired		1	0.573174	-0.115797	non-homology
						1	0.601311	-0.228059	rewired		1	0.512343	0.385103	non-homology
						1	0.626153	-0.145224	rewired		1	0.529908	0.155815	non-homology
						1	0.599341	0.0344699	rewired		1	0.519401	-0.223279	non-homology
						1	0.594817	-0.17935	rewired		1	0.520546	-0.241374	non-homology
						1	0.648077	0.242729	rewired		1	0.515648	0.361983	non-homology
						1	0.629923	0.237449	rewired		1	0.474474	0.157647	non-homology
						1	0.610494	0.166246	rewired		1	0.514104	-0.162647	non-homology
						1	0.599026	0.145302	rewired		1	0.472793	-0.299831	non-homology
						1	0.615397	0.312016	rewired		1	0.493203	0.0906686	non-homology
						1	0.566775	-0.110235	rewired		1	0.518048	0.125087	non-homology
						1	0.596843	0.204217	rewired		1	0.503266	-0.281038	non-homology
						1	0.58119	0.0642345	rewired		1	0.500901	0.192914	non-homology
						1	0.599669	-0.0266237	rewired		1	0.509135	-0.182341	non-homology
						1	0.572284	-0.129867	rewired		1	0.52355	-0.371993	non-homology
						1	0.608055	-0.0135738	rewired		1	0.491234	0.268494	non-homology
						1	0.57405	-0.152702	rewired		1	0.570115	-0.0571334	non-homology
						1	0.643036	0.0651889	rewired		1	0.47098	-0.0837988	non-homology
						1	0.600172	-0.0497967	rewired		1	0.47782	0.310641	non-homology
						1	0.628236	0.15393	rewired		1	0.534348	0.515169	non-homology
						1	0.561504	0.0376967	rewired		1	0.473169	-0.0157525	non-homology
						1	0.606522	-0.134805	rewired		1	0.507053	0.0546646	non-homology
						1	0.576804	0.140075	rewired		1	0.497692	-0.170873	non-homology
						1	0.622298	-0.0673016	rewired		1	0.494797	-0.0938568	non-homology
						1	0.566722	0.213108	rewired		1	0.506778	-0.0658725	non-homology
						1	0.618579	0.193999	rewired		1	0.544019	0.149238	non-homology
						1	0.624125	-0.0648979	rewired		1	0.552641	0.10924	non-homology
						1	0.624014	0.212281	rewired		1	0.558713	0.131275	non-homology
						1	0.599576	-0.024697	rewired		1	0.556263	0.612384	non-homology
						1	0.612401	0.276395	rewired		1	0.46677	0.105057	non-homology
						1	0.594837	-0.274248	rewired		1	0.455238	-0.0270674	non-homology
						1	0.556943	-0.141958	rewired		1	0.49366	-0.05983	non-homology
						1	0.632956	-0.0360552	rewired		1	0.474668	-0.283055	non-homology
						1	0.60956	0.333667	rewired		1	0.512432	-0.110543	non-homology
						1	0.624299	-0.152269	rewired		1	0.501727	-0.117172	non-homology
						1	0.604923	0.072179	rewired		1	0.546468	-0.111355	non-homology
						1	0.610381	0.0155849	rewired		1	0.480759	0.332174	non-homology
						1	0.595775	0.0311423	rewired		1	0.494043	-0.354142	non-homology
						1	0.58772	-0.226149	rewired		1	0.47626	0.155357	non-homology
						1	0.627201	-0.138687	rewired		1	0.53006	-0.0736193	non-homology
						1	0.61774	-0.0336708	rewired		1	0.508897	0.00910295	non-homology
						1	0.587367	0.0222022	rewired		1	0.494204	0.291189	non-homology
						1	0.58354	0.161519	rewired		1	0.454236	0.178657	non-homology
						1	0.603698	-0.0105614	rewired		1	0.524679	-0.275281	non-homology
						1	0.626292	0.130691	rewired		1	0.471766	0.144087	non-homology
						1	0.627022	0.27065	rewired		1	0.460619	0.11282	non-homology
						1	0.604725	0.184227	rewired		1	0.47746	-0.233594	non-homology
						1	0.600468	0.116944	rewired		1	0.501645	0.255553	non-homology
						1	0.626907	0.148319	rewired		1	0.466689	-0.116319	non-homology
						1	0.629305	0.150617	rewired		1	0.479319	0.143684	non-homology
						1	0.558983	-0.220927	rewired		1	0.459662	-0.113725	non-homology
						1	0.62944	0.183215	rewired		1	0.478251	-0.250338	non-homology
						1	0.507274	-0.311552	rewired		1	0.520945	0.0221343	non-homology
						1	0.589873	0.0965701	rewired		1	0.518698	-0.152247	non-homology
						1	0.622941	-0.125497	rewired		1	0.478233	0.0678361	non-homology
						1	0.629242	0.211037	rewired		1	0.503722	-0.323862	non-homology
						1	0.562468	-0.125581	rewired		1	0.521049	-0.253133	non-homology
						1	0.615316	0.0959041	rewired		1	0.497123	0.124725	non-homology
						1	0.628635	-0.0902224	rewired		1	0.486302	0.153944	non-homology
						1	0.631855	-0.00965314	rewired		1	0.514919	0.221963	non-homology
						1	0.591219	-0.0112068	rewired		1	0.5382	-0.258072	non-homology
						1	0.617913	0.0237017	rewired		1	0.493228	0.0157676	non-homology
						1	0.60491	0.130506	rewired		1	0.511427	0.126789	non-homology
						1	0.589499	0.0252112	rewired		1	0.54762	0.0123964	non-homology
						1	0.55181	-0.209111	rewired		1	0.51688	0.351357	non-homology
						1	0.622875	0.106609	rewired		1	0.478895	-0.212159	non-homology
						1	0.645968	0.103489	rewired		1	0.483247	0.32524	non-homology
						1	0.651694	-0.0690223	rewired		1	0.445558	0.122917	non-homology
						1	0.634396	0.105493	rewired		1	0.480686	-0.172163	non-homology
						1	0.616952	-0.104694	rewired		1	0.490054	-0.0018768	non-homology
						1	0.606683	0.185727	rewired		1	0.494828	-0.0660641	non-homology
						1	0.591495	-0.000278784	rewired		1	0.481171	0.228348	non-homology
						1	0.574679	-0.189334	rewired		1	0.48193	0.164022	non-homology
						1	0.583946	0.060465	rewired		1	0.481633	0.404933	non-homology
						1	0.616432	-0.0888346	rewired		1	0.574842	0.243248	non-homology
						1	0.589328	-0.19702	rewired		1	0.51404	0.0698441	non-homology
						1	0.610065	-0.0202565	rewired		1	0.475896	0.283445	non-homology
						1	0.663507	-0.0988753	rewired		1	0.525117	0.303988	non-homology
						1	0.647326	0.0438798	rewired		1	0.497297	0.0700519	non-homology
						1	0.630919	-0.0373815	rewired		1	0.514623	0.294766	non-homology
						1	0.65543	0.0049864	rewired		1	0.481123	-0.331838	non-homology
						1	0.606431	0.109523	rewired		1	0.503623	0.0305468	non-homology
						1	0.609882	0.298979	rewired		1	0.507337	0.0853969	non-homology
						1	0.622147	-0.0700774	rewired		1	0.513205	0.145137	non-homology
						1	0.622636	-0.00254326	rewired		1	0.520493	-0.096202	non-homology
						1	0.598825	0.0879811	rewired		1	0.497995	0.135269	non-homology
						1	0.593925	0.0230306	rewired		1	0.548122	-0.133821	non-homology
						1	0.610747	0.0907591	rewired		1	0.508871	-0.09446	non-homology
						1	0.608184	-0.0088261	rewired		1	0.490513	-0.0201191	non-homology
						1	0.631878	0.278594	rewired		1	0.479628	-0.0733086	non-homology
						1	0.630764	-0.080187	rewired		1	0.486863	-0.115458	non-homology
						1	0.626924	-0.202068	rewired		1	0.517649	-0.46319	non-homology
						1	0.496745	-0.0788505	rewired		1	0.49258	-0.00254825	non-homology
						1	0.652151	-0.0347289	rewired		1	0.534066	0.0488653	non-homology
						1	0.655509	0.30742	rewired		1	0.501864	-0.0156093	non-homology
						1	0.64427	-0.0564386	rewired		1	0.499868	-0.0234562	non-homology
						1	0.617871	0.133705	rewired		1	0.525777	-0.117347	non-homology
						1	0.611357	-0.338974	rewired		1	0.500368	-0.14581	non-homology
						1	0.596798	-0.336888	rewired		1	0.508941	-0.0919917	non-homology
						1	0.598881	0.329974	rewired		1	0.494613	-0.0563902	non-homology
						1	0.610906	-0.0977239	rewired		1	0.45543	0.00414355	non-homology
						1	0.535139	-0.0309498	rewired		1	0.512372	0.276571	non-homology
						1	0.630615	0.0660705	rewired		1	0.477462	0.430453	non-homology
						1	0.595164	-0.0209993	rewired		1	0.52033	0.135772	non-homology
						1	0.617487	0.181406	rewired		1	0.471965	0.214185	non-homology
						1	0.616169	0.175452	rewired		1	0.485719	0.0330815	non-homology
						1	0.619044	-0.171565	rewired		1	0.505322	-0.0766158	non-homology
						1	0.664984	-0.294204	rewired		1	0.451322	0.17152	non-homology
						1	0.639334	0.0048777	rewired		1	0.482397	-0.0325489	non-homology
						1	0.639414	0.243611	rewired		1	0.552283	0.100367	non-homology
						1	0.628416	-0.120493	rewired		1	0.489616	-0.0740606	non-homology
						1	0.635481	0.0579474	rewired		1	0.456637	-0.340127	non-homology
						1	0.601582	0.0124332	rewired		1	0.488381	-0.371988	non-homology
						1	0.610608	0.198544	rewired		1	0.484779	-0.0435956	non-homology
						1	0.634891	0.145813	rewired		1	0.528089	0.351311	non-homology
						1	0.599285	-0.368361	rewired		1	0.51885	0.0558548	non-homology
						1	0.589386	-0.0654926	rewired		1	0.487803	0.128956	non-homology
						1	0.640332	0.0934368	rewired		1	0.536278	0.585961	non-homology
						1	0.600587	0.0484461	rewired		1	0.475704	-0.113259	non-homology
						1	0.593816	0.190171	rewired		1	0.491723	0.310566	non-homology
						1	0.6535	-0.0185666	rewired		1	0.508581	0.0529756	non-homology
						1	0.601352	0.0514948	rewired		1	0.44317	-0.033026	non-homology
						1	0.619411	-0.205193	rewired		1	0.495594	0.0420678	non-homology
						1	0.490619	0.129251	rewired		1	0.568104	0.290209	non-homology
						1	0.619877	-0.0226278	rewired		1	0.484574	-0.132935	non-homology
						1	0.614228	0.165734	rewired		1	0.487694	0.122302	non-homology
						1	0.5652	0.133471	rewired		1	0.491241	-0.0500862	non-homology
						1	0.606086	0.226287	rewired		1	0.506725	-0.224875	non-homology
						1	0.592607	-0.0121926	rewired		1	0.480544	-0.0773301	non-homology
						1	0.637657	0.116464	rewired		1	0.494157	0.267816	non-homology
						1	0.524893	0.237542	rewired		1	0.52937	-0.124736	non-homology
						1	0.572893	-0.0410533	rewired		1	0.541646	0.232809	non-homology
						1	0.621053	-0.0312252	rewired		1	0.511857	0.0969831	non-homology
						1	0.612023	-0.00934523	rewired		1	0.50514	0.0697853	non-homology
						1	0.561529	0.0339159	rewired		1	0.525095	-0.106268	non-homology
						1	0.584438	0.0690143	rewired		1	0.476628	0.0284568	non-homology
						1	0.494567	-0.259341	rewired		1	0.545161	0.571086	non-homology
						1	0.652506	-0.232264	rewired		1	0.503439	-0.101518	non-homology
						1	0.571169	-0.0319162	rewired		1	0.528858	0.0654169	non-homology
						1	0.602604	0.134455	rewired		1	0.566272	-0.156223	non-homology
						1	0.618935	0.160394	rewired		1	0.527338	-0.0456142	non-homology
						1	0.579071	0.027983	rewired		1	0.501818	0.059004	non-homology
						1	0.500569	-0.143136	rewired		1	0.497095	-0.19935	non-homology
						1	0.566723	-0.183001	rewired		1	0.505479	0.154605	non-homology
						1	0.596961	0.221857	rewired		1	0.50549	0.410294	non-homology
						1	0.603323	-0.100018	rewired		1	0.516428	-0.0925466	non-homology
						1	0.610312	0.0989177	rewired		1	0.519994	-0.249042	non-homology
						1	0.608765	-0.11921	rewired		1	0.535717	0.153378	non-homology
						1	0.602062	-0.0668188	rewired		1	0.442915	-0.225054	non-homology
						1	0.598393	0.0101969	rewired		1	0.472176	0.113361	non-homology
						1	0.610097	-0.159575	rewired		1	0.466084	-0.261326	non-homology
						1	0.649615	0.228309	rewired		1	0.510596	0.0987575	non-homology
						1	0.620528	0.0267333	rewired		1	0.493854	0.197023	non-homology
						1	0.582421	0.0642957	rewired		1	0.528876	-0.0366795	non-homology
						1	0.618757	-0.0511397	rewired		1	0.485378	-0.0711602	non-homology
						1	0.621616	-0.0525804	rewired		1	0.523613	-0.127087	non-homology
						1	0.625396	-0.241754	rewired		1	0.482883	-0.0869904	non-homology
						1	0.607926	0.130412	rewired		1	0.5	0.119598	non-homology
						1	0.613057	-0.291189	rewired		1	0.490673	0.0279186	non-homology
						1	0.607367	-0.0218585	rewired		1	0.493989	0.11614	non-homology
						1	0.608958	-0.0889043	rewired		1	0.468079	-0.31674	non-homology
						1	0.549736	0.12609	rewired		1	0.504058	0.261587	non-homology
						1	0.612288	-0.0348376	rewired		1	0.532439	-0.0894891	non-homology
						1	0.622614	0.0155528	rewired		1	0.519089	0.364699	non-homology
						1	0.595615	0.0612472	rewired		1	0.516469	-0.229544	non-homology
						1	0.633805	0.281799	rewired		1	0.474395	0.274601	non-homology
						1	0.617041	-0.132891	rewired		1	0.458199	0.105227	non-homology
						1	0.612362	-0.0314322	rewired		1	0.474105	-0.0702809	non-homology
						1	0.623115	0.0166963	rewired		1	0.489406	0.0319268	non-homology
						1	0.639596	-0.0778058	rewired		1	0.527555	-0.104018	non-homology
						1	0.627489	0.148341	rewired		1	0.586763	-0.0277665	non-homology
						2	0.716671	0.213631	rewired		2	0.55813	0.239155	non-homology
						2	0.663235	-0.143333	rewired		2	0.569671	0.0242755	non-homology
						2	0.652432	0.108726	rewired		2	0.527991	-0.128051	non-homology
						2	0.724568	0.457629	rewired		2	0.625522	0.0547005	non-homology
						2	0.662191	0.149233	rewired		2	0.577404	0.212846	non-homology
						2	0.666999	0.00166592	rewired		2	0.56431	-0.0173306	non-homology
						2	0.704806	0.0755953	rewired		2	0.593932	0.0649083	non-homology
						2	0.760216	0.261526	rewired		2	0.574634	0.102	non-homology
						2	0.6892	0.00828839	rewired		2	0.548855	-0.116198	non-homology
						2	0.643147	-0.17881	rewired		2	0.569433	0.062932	non-homology
						2	0.660373	-0.0551993	rewired		2	0.529316	-0.107953	non-homology
						2	0.626326	-0.0237544	rewired		2	0.57475	-0.130508	non-homology
						2	0.622434	-0.125761	rewired		2	0.570663	0.152803	non-homology
						2	0.648653	0.0423347	rewired		2	0.599189	-0.176365	non-homology
						2	0.618184	-0.0985534	rewired		2	0.588456	-0.115849	non-homology
						2	0.63733	-0.0639101	rewired		2	0.553044	0.207577	non-homology
						2	0.647849	-0.0933479	rewired		2	0.550382	-0.118405	non-homology
						2	0.672434	-0.111776	rewired		2	0.586202	0.244929	non-homology
						2	0.683016	-0.110972	rewired		2	0.565911	0.0714912	non-homology
						2	0.655142	-0.135914	rewired		2	0.547517	-0.0429589	non-homology
						2	0.663997	-0.0391417	rewired		2	0.616883	0.0755585	non-homology
						2	0.653172	-0.128416	rewired		2	0.53881	-0.0783	non-homology
						2	0.71232	0.278414	rewired		2	0.577726	-0.076029	non-homology
						2	0.648431	0.0670621	rewired		2	0.569117	0.120811	non-homology
						2	0.669372	-0.104748	rewired		2	0.5576	-0.105075	non-homology
						2	0.666057	0.0290398	rewired		2	0.553621	0.022757	non-homology
						2	0.660628	0.0133497	rewired		2	0.579865	-0.141649	non-homology
						2	0.672928	-0.149788	rewired		2	0.648723	0.139476	non-homology
						2	0.645888	-0.0462148	rewired		2	0.568939	0.0481983	non-homology
						2	0.665673	-0.0177323	rewired		2	0.557566	-0.194432	non-homology
						2	0.66894	-0.0692626	rewired		2	0.578138	0.0408207	non-homology
						2	0.683471	-0.0839442	rewired		2	0.550586	-0.135227	non-homology
						2	0.671349	-0.0231289	rewired		2	0.578597	0.0559213	non-homology
						2	0.68035	-0.0612515	rewired		2	0.564702	-0.0939033	non-homology
						2	0.64604	-0.178203	rewired		2	0.535735	-0.0990539	non-homology
						2	0.673572	0.0125048	rewired		2	0.601604	-0.123905	non-homology
						2	0.670092	0.0893345	rewired		2	0.565052	-0.131347	non-homology
						2	0.589982	0.0263755	rewired		2	0.58221	0.0546854	non-homology
						2	0.664535	-0.203744	rewired		2	0.554044	0.000891497	non-homology
						2	0.642844	0.0837004	rewired		2	0.606127	0.154506	non-homology
						2	0.696113	0.120364	rewired		2	0.586183	0.068041	non-homology
						2	0.631446	-0.187711	rewired		2	0.555718	-0.24622	non-homology
						2	0.667407	-0.200488	rewired		2	0.570615	-0.0660197	non-homology
						2	0.713827	0.158619	rewired		2	0.56979	-0.0181008	non-homology
						2	0.635426	-0.0982711	rewired		2	0.555144	0.0255508	non-homology
						2	0.635836	-0.150731	rewired		2	0.573069	0.102235	non-homology
						2	0.673761	-0.108469	rewired		2	0.574912	0.159812	non-homology
						2	0.616656	-0.212462	rewired		2	0.576142	-0.0938628	non-homology
						2	0.625772	-0.107827	rewired		2	0.583738	-0.0836769	non-homology
						2	0.673014	0.0207556	rewired		2	0.565218	-0.022872	non-homology
						2	0.640992	-0.111962	rewired		2	0.607773	-0.14799	non-homology
						2	0.632502	-0.136279	rewired		2	0.579157	0.239039	non-homology
						2	0.645885	-0.306623	rewired		2	0.553212	-0.137151	non-homology
						2	0.659868	-0.139637	rewired		2	0.557441	0.0715443	non-homology
						2	0.657945	0.125027	rewired		2	0.566913	-0.119037	non-homology
						2	0.660061	0.00462265	rewired		2	0.555344	-0.0280935	non-homology
						2	0.654358	-0.0315997	rewired		2	0.561075	-0.0121337	non-homology
						2	0.673246	-0.106234	rewired		2	0.601269	0.0577463	non-homology
						2	0.668784	-0.0999184	rewired		2	0.592731	0.362159	non-homology
						2	0.639248	0.0730894	rewired		2	0.579528	-0.0670028	non-homology
						2	0.643089	-0.0312719	rewired		2	0.568255	-0.084995	non-homology
						2	0.688505	0.149673	rewired		2	0.581671	-0.0767019	non-homology
						2	0.619842	-0.116212	rewired		2	0.540048	-0.0542124	non-homology
						2	0.675482	-0.0999232	rewired		2	0.564819	-0.198939	non-homology
						2	0.657748	-0.126367	rewired		2	0.593754	0.111591	non-homology
						2	0.653428	-0.105695	rewired		2	0.572956	0.0496357	non-homology
						2	0.591473	0.0656675	rewired		2	0.584385	0.261766	non-homology
						2	0.628238	-0.0643123	rewired		2	0.56221	-0.113233	non-homology
						2	0.620882	-0.0966567	rewired		2	0.527158	-0.206814	non-homology
						2	0.668314	0.121833	rewired		2	0.572309	0.0517293	non-homology
						2	0.728901	0.350016	rewired		2	0.587103	0.132569	non-homology
						2	0.64531	-0.165065	rewired		2	0.569882	0.043488	non-homology
						2	0.610644	-0.161759	rewired		2	0.580037	0.166547	non-homology
						2	0.680202	-0.0397632	rewired		2	0.590598	-0.0695783	non-homology
						2	0.644103	0.0762344	rewired		2	0.586434	-0.034936	non-homology
						2	0.652049	0.0544375	rewired		2	0.576446	0.210081	non-homology
						2	0.699944	0.193738	rewired		2	0.612966	-0.116251	non-homology
						2	0.671901	0.116677	rewired		2	0.581788	0.194721	non-homology
						2	0.611038	-0.0471036	rewired		2	0.599704	0.0739843	non-homology
						2	0.66885	0.00716244	rewired		2	0.526091	-0.160706	non-homology
						2	0.68288	0.0612247	rewired		2	0.544873	-0.145971	non-homology
						2	0.675864	-0.0916086	rewired		2	0.596039	0.0716005	non-homology
						2	0.675669	-0.229436	rewired		2	0.560669	-0.0775407	non-homology
						2	0.690045	0.118959	rewired		2	0.572732	-0.0378999	non-homology
						2	0.697174	-0.0647693	rewired		2	0.551145	-0.126364	non-homology
						2	0.646306	-0.0771257	rewired		2	0.561934	-0.157774	non-homology
						2	0.637868	-0.0125393	rewired		2	0.577321	-0.160742	non-homology
						2	0.66934	0.137052	rewired		2	0.582505	0.0605871	non-homology
						2	0.67425	0.0388875	rewired		2	0.582204	0.0161549	non-homology
						2	0.668559	0.0147106	rewired		2	0.594495	0.109662	non-homology
						2	0.733918	0.519455	rewired		2	0.543168	-0.0542698	non-homology
						2	0.653853	-0.267837	rewired		2	0.599074	0.0538639	non-homology
						2	0.663242	-0.0601334	rewired		2	0.595632	0.181156	non-homology
						2	0.702218	-0.0155585	rewired		2	0.639839	-0.0771056	non-homology
						2	0.643966	-0.0434023	rewired		2	0.581356	0.0537654	non-homology
						2	0.64354	-0.146874	rewired		2	0.56713	0.229726	non-homology
						2	0.614237	-0.177582	rewired		2	0.569368	0.155673	non-homology
						2	0.619984	-0.224258	rewired		2	0.58946	-0.0741446	non-homology
						2	0.625441	-0.30197	rewired		2	0.606824	0.0568606	non-homology
						2	0.619744	-0.0376725	rewired		2	0.59099	0.0612786	non-homology
						2	0.646542	-0.16933	rewired		2	0.637046	0.407312	non-homology
						2	0.689623	0.33385	rewired		2	0.59156	-0.0468186	non-homology
						2	0.642741	-0.156575	rewired		2	0.593833	-0.197473	non-homology
						2	0.68792	0.0426332	rewired		2	0.593048	-0.0262924	non-homology
						2	0.704486	0.0182311	rewired		2	0.602316	-0.145174	non-homology
						2	0.688316	0.203656	rewired		2	0.558175	0.00372084	non-homology
						2	0.615094	0.00255078	rewired		2	0.580074	-0.150807	non-homology
						2	0.657935	0.188416	rewired		2	0.577102	0.0473297	non-homology
						2	0.618415	-0.0602723	rewired		2	0.607608	-0.0483442	non-homology
						2	0.665855	0.0118376	rewired		2	0.558759	0.0665923	non-homology
						2	0.653911	-0.11163	rewired		2	0.653006	0.0554303	non-homology
						2	0.659616	0.0518561	rewired		2	0.535262	-0.0506755	non-homology
						2	0.637511	-0.118319	rewired		2	0.576468	-0.0678561	non-homology
						2	0.660871	-0.13883	rewired		2	0.591212	-0.0535257	non-homology
						2	0.62743	-0.0815293	rewired		2	0.576625	0.040221	non-homology
						2	0.623313	-0.284385	rewired		2	0.597006	0.0649641	non-homology
						2	0.668488	0.000231046	rewired		2	0.598909	-0.0421016	non-homology
						2	0.61871	-0.0309645	rewired		2	0.568592	0.268518	non-homology
						2	0.68221	0.193708	rewired		2	0.560695	0.0306967	non-homology
						2	0.731228	0.096684	rewired		2	0.54227	0.267216	non-homology
						2	0.611577	-0.140379	rewired		2	0.613078	-0.0915921	non-homology
						2	0.633071	-0.0941094	rewired		2	0.583916	0.00898037	non-homology
						2	0.656584	-0.0486975	rewired		2	0.601276	-0.00739202	non-homology
						2	0.63626	-0.155515	rewired		2	0.551371	-0.132404	non-homology
						2	0.668013	0.0138027	rewired		2	0.576866	0.0526173	non-homology
						2	0.664343	-0.119134	rewired		2	0.589241	0.1692	non-homology
						2	0.638998	-0.0398618	rewired		2	0.626641	-0.0743897	non-homology
						2	0.666909	0.0335635	rewired		2	0.590151	0.235952	non-homology
						2	0.639257	-0.00113818	rewired		2	0.601385	0.0599092	non-homology
						2	0.658222	0.00955438	rewired		2	0.565257	-0.142092	non-homology
						2	0.639533	-0.17642	rewired		2	0.534617	-0.261611	non-homology
						2	0.620195	-0.123433	rewired		2	0.633446	0.0450042	non-homology
						2	0.683155	-0.0120023	rewired		2	0.574195	-0.0951678	non-homology
						2	0.736858	0.385783	rewired		2	0.579976	-0.0340048	non-homology
						2	0.679098	0.0676307	rewired		2	0.545869	-0.118246	non-homology
						2	0.672024	0.0600426	rewired		2	0.559373	-0.212134	non-homology
						2	0.701653	0.111786	rewired		2	0.533571	-0.159719	non-homology
						2	0.655959	-0.0294502	rewired		2	0.581643	0.178793	non-homology
						2	0.62952	-0.232318	rewired		2	0.55158	0.114934	non-homology
						2	0.666807	-0.00219416	rewired		2	0.585624	-0.0669218	non-homology
						2	0.691698	0.142346	rewired		2	0.56968	-0.183574	non-homology
						2	0.645011	-0.0755718	rewired		2	0.634165	0.290212	non-homology
						2	0.645107	0.0831859	rewired		2	0.587797	-0.0924449	non-homology
						2	0.705518	0.0984688	rewired		2	0.580978	-0.000528317	non-homology
						2	0.605788	-0.16157	rewired		2	0.593695	-0.0785054	non-homology
						2	0.621372	-0.119705	rewired		2	0.59465	0.0228729	non-homology
						2	0.63204	-0.13964	rewired		2	0.569789	0.118221	non-homology
						2	0.698979	-0.00682211	rewired		2	0.5666	-0.0641974	non-homology
						2	0.626382	-0.0835752	rewired		2	0.575815	-0.0847666	non-homology
						2	0.612911	-0.146095	rewired		2	0.600005	0.134059	non-homology
						2	0.672358	0.18293	rewired		2	0.601255	-0.0289678	non-homology
						2	0.682123	0.206667	rewired		2	0.539125	-0.0682717	non-homology
						2	0.668054	-0.0129926	rewired		2	0.575435	0.00182082	non-homology
						2	0.647848	-0.124461	rewired		2	0.610157	0.4021	non-homology
						2	0.670566	0.176075	rewired		2	0.575543	-0.141679	non-homology
						2	0.681402	-0.0473765	rewired		2	0.614812	-0.184236	non-homology
						2	0.639485	0.0169315	rewired		2	0.613301	0.467947	non-homology
						2	0.578282	-0.262208	rewired		2	0.606536	-0.113164	non-homology
						2	0.692122	0.060781	rewired		2	0.579182	0.185617	non-homology
						2	0.684958	0.0482509	rewired		2	0.581501	0.0520055	non-homology
						2	0.653289	0.0455139	rewired		2	0.589805	0.03511	non-homology
						2	0.660997	-0.0115295	rewired		2	0.561708	0.0912803	non-homology
						2	0.62689	0.120276	rewired		2	0.579299	-0.0830321	non-homology
						2	0.632966	-0.0893357	rewired		2	0.558278	-0.124598	non-homology
						2	0.657653	0.12675	rewired		2	0.591347	0.249953	non-homology
						2	0.644092	-0.152899	rewired		2	0.559599	-0.14197	non-homology
						2	0.691616	0.207601	rewired		2	0.581743	-0.0734406	non-homology
						2	0.629605	-0.127142	rewired		2	0.570956	-0.0358585	non-homology
						2	0.667232	-0.1671	rewired		2	0.631318	0.191939	non-homology
						2	0.68795	0.129961	rewired		2	0.57065	-0.0410114	non-homology
						2	0.672524	0.169843	rewired		2	0.571888	-0.156879	non-homology
						2	0.653119	0.0800852	rewired		2	0.556598	-0.148981	non-homology
						2	0.630729	-0.00900059	rewired		2	0.585977	0.0280288	non-homology
						2	0.690481	0.114469	rewired		2	0.630345	-0.0284621	non-homology
						2	0.634816	-0.0241329	rewired		2	0.548656	-0.180231	non-homology
						2	0.613393	-0.241414	rewired		2	0.585408	-0.0785972	non-homology
						2	0.642911	-0.00870621	rewired		2	0.571797	-0.0830302	non-homology
						2	0.638387	-0.243933	rewired		2	0.590645	0.0457429	non-homology
						2	0.607633	-0.188938	rewired		2	0.613658	0.0419901	non-homology
						2	0.663679	-0.00994887	rewired		2	0.548105	-0.243263	non-homology
						2	0.626123	-0.102184	rewired		2	0.573176	0.19159	non-homology
						2	0.637608	-0.157279	rewired		2	0.5709	-0.0772248	non-homology
						2	0.659675	-0.0784051	rewired		2	0.555994	-0.148225	non-homology
						2	0.613724	-0.222052	rewired		2	0.55932	-0.0478743	non-homology
						2	0.609038	-0.161899	rewired		2	0.580074	-0.0831339	non-homology
						2	0.664328	-0.165274	rewired		2	0.612797	0.347752	non-homology
						2	0.632336	-0.175152	rewired		2	0.552722	-0.128052	non-homology
						2	0.659297	0.220929	rewired		2	0.556046	-0.136381	non-homology
						2	0.653422	-0.110003	rewired		2	0.54306	0.0303443	non-homology
						2	0.639759	-0.159424	rewired		2	0.556581	-0.168993	non-homology
						2	0.650394	0.099001	rewired		2	0.548175	0.0809895	non-homology
						2	0.694513	0.0760107	rewired		2	0.601408	-0.00118002	non-homology
						2	0.658042	0.201417	rewired		2	0.597025	0.0375413	non-homology
						2	0.637187	-0.1582	rewired		2	0.58715	0.207973	non-homology
						2	0.71414	0.367248	rewired		2	0.556612	-0.0486845	non-homology
						2	0.661862	-0.0448069	rewired		2	0.578523	-0.0126911	non-homology
						2	0.630777	-0.193768	rewired		2	0.587645	-0.0322906	non-homology
						2	0.688146	-0.0300585	rewired		2	0.583358	0.4316	non-homology
						2	0.604411	-0.0523023	rewired		2	0.571351	0.0744304	non-homology
						2	0.638457	-0.0502117	rewired		2	0.588313	-0.0513304	non-homology
						2	0.624906	-0.128615	rewired		2	0.643264	-0.0289948	non-homology
						2	0.624195	-0.208726	rewired		2	0.615475	0.203285	non-homology
						2	0.63459	-0.0495245	rewired		2	0.607612	0.0780117	non-homology
						2	0.58996	0.0428661	rewired		2	0.53185	-0.132154	non-homology
						2	0.634057	-0.260181	rewired		2	0.568236	0.00670757	non-homology
						2	0.686757	0.0108951	rewired		2	0.585897	0.0697168	non-homology
						2	0.64763	0.0239711	rewired		2	0.585234	-0.0131556	non-homology
						2	0.670429	0.111604	rewired		2	0.549957	-0.0332222	non-homology
						2	0.625507	-0.17902	rewired		2	0.614151	-0.00691543	non-homology
						2	0.650991	-0.127442	rewired		2	0.554019	0.115357	non-homology
						2	0.630469	-0.0753238	rewired		2	0.611318	0.225371	non-homology
						2	0.640679	-0.258861	rewired		2	0.53746	-0.0726235	non-homology
						2	0.675039	-0.0269249	rewired		2	0.602722	0.277211	non-homology
						2	0.703148	0.08514	rewired		2	0.543499	0.175748	non-homology
						2	0.618021	-0.209675	rewired		2	0.588535	-0.0686879	non-homology
						2	0.670741	-0.146448	rewired		2	0.57436	-0.0831272	non-homology
						2	0.653797	-0.174011	rewired		2	0.560426	-0.0180225	non-homology
						2	0.63257	-0.179428	rewired		2	0.577253	0.0737834	non-homology
						2	0.66483	-0.0062849	rewired		2	0.570378	-0.077195	non-homology
						2	0.639337	0.00542499	rewired		2	0.561795	-0.0136271	non-homology
						2	0.675252	-0.134372	rewired		2	0.569378	0.0191176	non-homology
						2	0.655349	-0.141349	rewired		2	0.515075	-0.158056	non-homology
						2	0.666563	0.11815	rewired		2	0.609361	-0.127195	non-homology
						2	0.650408	-0.0913886	rewired		2	0.570834	-0.0640058	non-homology
						2	0.637837	-0.122018	rewired		2	0.56535	-0.12317	non-homology
						2	0.649395	-0.244386	rewired		2	0.569246	-0.0313299	non-homology
						2	0.6388	-0.142749	rewired		2	0.597124	-0.0251593	non-homology
						2	0.656126	-0.148937	rewired		2	0.594153	0.00156976	non-homology
						2	0.634	-0.215047	rewired		2	0.593783	0.0167172	non-homology
						2	0.662431	0.126586	rewired		2	0.584543	0.1349	non-homology
						2	0.639617	0.0789725	rewired		2	0.567272	0.428102	non-homology
						2	0.659498	0.230515	rewired		2	0.626505	0.102344	non-homology
						2	0.672262	-0.00611713	rewired		2	0.536279	-0.0373417	non-homology
						2	0.670806	0.0688973	rewired		2	0.598534	0.0357111	non-homology
						2	0.628882	-0.0845177	rewired		2	0.587494	0.0063323	non-homology
						2	0.655973	0.0189853	rewired		2	0.553118	0.0229341	non-homology
						2	0.657626	-0.117114	rewired		2	0.565784	0.0988913	non-homology
						2	0.63289	-0.22763	rewired		2	0.591763	-0.117367	non-homology
						2	0.704003	0.258839	rewired		2	0.564372	-0.0718619	non-homology
						2	0.651521	0.129005	rewired		2	0.620383	0.0221975	non-homology
						2	0.622331	-0.00186411	rewired		2	0.593951	-0.0908628	non-homology
						2	0.677149	-0.0519085	rewired		2	0.579593	0.294386	non-homology
						2	0.650471	-0.121708	rewired		2	0.59548	-0.00678797	non-homology
						2	0.659446	-0.0549281	rewired		2	0.533813	-0.142854	non-homology
						2	0.685197	-0.0880819	rewired		2	0.585504	0.00831038	non-homology
						2	0.648814	-0.102172	rewired		2	0.600071	-0.237387	non-homology
						2	0.658246	-0.184442	rewired		2	0.587205	0.0723637	non-homology
						2	0.668578	-0.120514	rewired		2	0.560909	-0.109452	non-homology
						2	0.660237	0.0352358	rewired		2	0.622279	-0.0244257	non-homology
						2	0.631841	-0.121169	rewired		2	0.603204	-0.124465	non-homology
						2	0.684009	0.249969	rewired		2	0.518431	-0.0968628	non-homology
						2	0.650434	-0.195783	rewired		2	0.559254	-0.0916002	non-homology
						2	0.670378	0.0604393	rewired		2	0.5763	0.263576	non-homology
						2	0.640743	-0.196192	rewired		2	0.548243	0.0171765	non-homology
						2	0.651613	-0.0298541	rewired		2	0.559013	0.116786	non-homology
						2	0.656005	-0.00989339	rewired		2	0.554712	-0.0825764	non-homology
						2	0.624117	-0.0752627	rewired		2	0.559554	-0.0490605	non-homology
						2	0.624775	-0.0728437	rewired		2	0.583475	0.0914639	non-homology
						2	0.694462	0.176874	rewired		2	0.586446	0.0235861	non-homology
						2	0.614156	-0.129577	rewired		2	0.555454	-0.133921	non-homology
						2	0.659211	-0.0235616	rewired		2	0.60239	0.0154499	non-homology
						2	0.629499	-0.0543679	rewired		2	0.586935	-0.133829	non-homology
						2	0.642172	-0.102133	rewired		2	0.625874	0.0571397	non-homology
						2	0.621226	-0.144723	rewired		2	0.583742	-0.212859	non-homology
						2	0.671803	0.184743	rewired		2	0.56282	0.103337	non-homology
						2	0.638346	0.0231251	rewired		2	0.535259	-0.143032	non-homology
						2	0.727814	0.209457	rewired		2	0.545838	-0.146111	non-homology
						2	0.655113	-0.0390568	rewired		2	0.562318	-0.140894	non-homology
						2	0.637705	0.0957895	rewired		2	0.59786	0.210612	non-homology
						2	0.651578	0.0320732	rewired		2	0.569215	-0.0845109	non-homology
						2	0.623685	-0.254716	rewired		2	0.58509	-0.169167	non-homology
						2	0.674781	-0.043423	rewired		2	0.569278	0.0400092	non-homology
						2	0.67102	-0.171907	rewired		2	0.588834	-0.00584931	non-homology
						2	0.664844	-0.0778234	rewired		2	0.588452	-0.0154782	non-homology
						2	0.640539	-0.062492	rewired		2	0.563312	-0.0504956	non-homology
						2	0.610624	-0.164335	rewired		2	0.587862	-0.0405614	non-homology
						2	0.654988	-0.18146	rewired		2	0.555469	0.066833	non-homology
						2	0.624364	-0.294651	rewired		2	0.584021	-0.159295	non-homology
						2	0.632455	-0.245439	rewired		2	0.626675	-0.112786	non-homology
						2	0.598659	-0.0664152	rewired		2	0.53803	-0.180488	non-homology
						2	0.634529	-0.0505163	rewired		2	0.564785	-0.198517	non-homology
						2	0.667478	0.0685622	rewired		2	0.62588	0.271763	non-homology
						2	0.600822	-0.116465	rewired		2	0.621494	0.0757107	non-homology
						2	0.64717	-0.152395	rewired		2	0.552174	-0.0186806	non-homology
						2	0.753019	0.474921	rewired		2	0.542295	-0.0893932	non-homology
						2	0.674385	-0.0847625	rewired		2	0.614327	0.147542	non-homology
						2	0.648693	-0.0158861	rewired		2	0.608215	-0.0277853	non-homology
						2	0.684376	0.00293077	rewired		2	0.615559	-0.0614565	non-homology
						2	0.684149	0.210142	rewired		2	0.597254	-0.210105	non-homology
						2	0.6538	-0.219148	rewired		2	0.59427	-0.0128184	non-homology
						2	0.64095	-0.239069	rewired		2	0.593628	0.189839	non-homology
						2	0.673553	0.118689	rewired		2	0.582041	-0.054589	non-homology
						2	0.642709	-0.0796034	rewired		2	0.603139	-0.129115	non-homology
						2	0.633402	-0.0786714	rewired		2	0.531437	-0.045968	non-homology
						2	0.66897	0.0703083	rewired		2	0.522639	-0.153164	non-homology
						2	0.685909	0.33656	rewired		2	0.590589	0.026587	non-homology
						2	0.644236	0.0997953	rewired		2	0.619724	0.0531941	non-homology
						2	0.656887	-0.192451	rewired		2	0.593217	-0.0611875	non-homology
						2	0.649988	0.079526	rewired		2	0.569462	-0.0454778	non-homology
						2	0.630546	-0.150716	rewired		2	0.590761	-0.163647	non-homology
						2	0.684858	-0.00891441	rewired		2	0.560643	-0.168983	non-homology
						2	0.627338	-0.206733	rewired		2	0.548665	0.00967012	non-homology
						2	0.666834	-0.0296183	rewired		2	0.621887	0.118653	non-homology
						2	0.678227	0.0818073	rewired		2	0.561583	0.0315972	non-homology
						2	0.648491	-0.221638	rewired		2	0.598466	-0.112363	non-homology
						2	0.620714	-0.132454	rewired		2	0.5875	0.20466	non-homology
						2	0.599313	-0.130316	rewired		2	0.594784	0.121752	non-homology
						2	0.672353	0.10253	rewired		2	0.569077	0.199878	non-homology
						2	0.681233	-0.112046	rewired		2	0.562781	-0.130994	non-homology
						2	0.657681	-0.145388	rewired		2	0.588799	0.218214	non-homology
						2	0.692011	-0.13065	rewired		2	0.579051	-0.0954684	non-homology
						2	0.630622	-0.0138118	rewired		2	0.587839	0.139417	non-homology
						2	0.666208	0.0726205	rewired		2	0.574401	0.218604	non-homology
						2	0.641979	-0.201238	rewired		2	0.577777	-0.136951	non-homology
						2	0.641971	-0.0824977	rewired		2	0.559343	-0.0577563	non-homology
						2	0.613739	-0.136172	rewired		2	0.594135	0.199359	non-homology
						2	0.572817	-0.201432	rewired		2	0.587936	0.141773	non-homology
						2	0.70584	0.100401	rewired		2	0.564197	-0.156008	non-homology
						2	0.648986	-0.162017	rewired		2	0.570678	0.121357	non-homology
						2	0.668655	0.00308113	rewired		2	0.55453	-0.0139712	non-homology
						2	0.697214	0.179282	rewired		2	0.599428	-0.0176332	non-homology
						2	0.66471	-0.155193	rewired		2	0.553312	-0.10259	non-homology
						2	0.63403	-0.018946	rewired		2	0.616289	0.0419195	non-homology
						2	0.633949	-0.174917	rewired		2	0.574013	-0.0541107	non-homology
						2	0.714944	0.212043	rewired		2	0.571172	-0.162825	non-homology
						2	0.671826	-0.112428	rewired		2	0.610219	0.0558035	non-homology
						2	0.613586	0.0149023	rewired		2	0.581103	0.0360132	non-homology
						2	0.635756	0.0753829	rewired		2	0.596407	0.100353	non-homology
						2	0.665428	0.000563968	rewired		2	0.602082	0.00748757	non-homology
						2	0.646139	-0.146103	rewired		2	0.546995	-0.0864361	non-homology
						2	0.681102	-0.122862	rewired		2	0.594498	-0.078507	non-homology
						2	0.638029	0.0350901	rewired		2	0.536	-0.0866022	non-homology
						2	0.711964	-0.0448058	rewired		2	0.608259	-0.0194358	non-homology
						2	0.702123	0.0609634	rewired		2	0.578567	0.0324165	non-homology
						2	0.596474	-0.211224	rewired		2	0.550524	-0.132811	non-homology
						2	0.657833	0.0227981	rewired		2	0.5808	0.337884	non-homology
						2	0.618406	-0.0759879	rewired		2	0.570371	-0.117966	non-homology
						2	0.654443	0.0340497	rewired		2	0.586991	0.0530347	non-homology
						2	0.681981	-0.058167	rewired		2	0.567782	-0.0711747	non-homology
						2	0.641609	-0.35972	rewired		2	0.587123	-0.183472	non-homology
						2	0.672825	-0.13162	rewired		2	0.556418	0.270566	non-homology
						2	0.661553	0.0381079	rewired		2	0.583389	0.0765939	non-homology
						2	0.681596	-0.00185301	rewired		2	0.572735	-0.0815822	non-homology
						2	0.721256	0.183142	rewired		2	0.581395	0.0555994	non-homology
						2	0.694289	0.26104	rewired		2	0.580159	-0.0298724	non-homology
						2	0.650355	0.0897961	rewired		2	0.566284	-0.0901371	non-homology
						2	0.639985	-0.162468	rewired		2	0.642197	0.168925	non-homology
						2	0.669436	0.0736715	rewired		2	0.564446	0.108062	non-homology
						2	0.661063	0.0496833	rewired		2	0.625179	0.0747066	non-homology
						2	0.719181	0.111743	rewired		2	0.600319	-0.124017	non-homology
						2	0.689993	-0.157965	rewired		2	0.577296	-0.209237	non-homology
						2	0.72724	0.39075	rewired		2	0.590338	0.0673645	non-homology
						2	0.649365	0.183548	rewired		2	0.568647	-0.03533	non-homology
						2	0.651126	-0.205357	rewired		2	0.55117	0.0813899	non-homology
						2	0.632058	-0.104601	rewired		2	0.542651	0.0158938	non-homology
						2	0.630585	-0.220001	rewired		2	0.627047	0.353623	non-homology
						2	0.610277	-0.0262988	rewired		2	0.575764	-0.102436	non-homology
						2	0.666202	0.071505	rewired		2	0.569108	0.251667	non-homology
						2	0.6466	0.0167882	rewired		2	0.592542	-0.0566954	non-homology
						2	0.711915	0.233407	rewired		2	0.551077	-0.0234708	non-homology
						2	0.724648	0.38263	rewired		2	0.586948	0.495398	non-homology
						2	0.658659	-0.171933	rewired		2	0.625386	0.059353	non-homology
						2	0.663751	0.210323	rewired		2	0.601469	-0.0516537	non-homology
						2	0.640533	0.00794716	rewired		2	0.599994	0.0877335	non-homology
						2	0.596733	-0.221967	rewired		2	0.610586	-0.143527	non-homology
						2	0.630149	-0.24116	rewired		2	0.568512	-0.135933	non-homology
						2	0.679624	-0.253042	rewired		2	0.553443	-0.0876633	non-homology
						2	0.636641	-0.159209	rewired		2	0.561375	0.130177	non-homology
						2	0.685299	0.100941	rewired		2	0.576725	-0.0583621	non-homology
						2	0.667448	-0.268894	rewired		2	0.563334	0.157423	non-homology
						2	0.658563	0.121841	rewired		2	0.548549	-0.112413	non-homology
						2	0.626071	-0.193388	rewired		2	0.577184	-0.162784	non-homology
						2	0.688351	0.12565	rewired		2	0.574176	-0.098673	non-homology
						2	0.693608	0.0647799	rewired		2	0.584961	-0.0084375	non-homology
						2	0.61256	-0.256457	rewired		2	0.537348	-0.0740317	non-homology
						2	0.680526	-0.153241	rewired		2	0.56657	-0.137532	non-homology
						2	0.656812	-0.223978	rewired		2	0.616399	0.140207	non-homology
						2	0.626519	-0.213009	rewired		2	0.549816	0.0129376	non-homology
						2	0.666267	-0.137482	rewired		2	0.573861	-0.127916	non-homology
						2	0.637512	0.116186	rewired		2	0.58494	-0.110535	non-homology
						2	0.683439	-0.123984	rewired		2	0.582645	-0.0500944	non-homology
						2	0.632754	-0.0309367	rewired		2	0.584841	-0.109052	non-homology
						2	0.597753	-0.236235	rewired		2	0.572153	-0.0406072	non-homology
						2	0.679014	-0.0642634	rewired		2	0.550683	-0.0857674	non-homology
						2	0.600115	-0.160749	rewired		2	0.584193	-0.0802777	non-homology
						2	0.655853	0.00414606	rewired		2	0.585345	0.0607994	non-homology
						2	0.6767	0.0070039	rewired		2	0.544892	0.102648	non-homology
						2	0.735477	0.401418	rewired		2	0.569269	0.15712	non-homology
						2	0.649499	-0.165622	rewired		2	0.561017	-0.145468	non-homology
						2	0.659986	0.0746183	rewired		2	0.531232	0.0263407	non-homology
						2	0.672073	-0.125151	rewired		2	0.573838	-0.116849	non-homology
						2	0.661274	-0.0673335	rewired		2	0.588883	-0.0944978	non-homology
						2	0.643693	-0.128434	rewired		2	0.548128	-0.181853	non-homology
						2	0.676199	-0.212244	rewired		2	0.578766	-0.0439733	non-homology
						2	0.639196	-0.0466899	rewired		2	0.610833	0.101576	non-homology
						2	0.631637	-0.183445	rewired		2	0.563791	-0.0481637	non-homology
						2	0.618538	-0.122873	rewired		2	0.570153	-0.0931116	non-homology
						2	0.658574	-0.0107668	rewired		2	0.589271	-0.0112664	non-homology
						2	0.678448	0.1824	rewired		2	0.627765	2.22342e-05	non-homology
						2	0.611251	-0.194029	rewired		2	0.534487	-0.169963	non-homology
						2	0.686087	0.0783756	rewired		2	0.56346	-0.120662	non-homology
						2	0.651645	-0.125383	rewired		2	0.5514	0.00818212	non-homology
						2	0.684423	0.135057	rewired		2	0.58226	-0.0307873	non-homology
						2	0.651013	-0.133636	rewired		2	0.54789	0.038937	non-homology
						2	0.635023	-0.190457	rewired		2	0.578296	-0.0911803	non-homology
						2	0.619876	-0.282714	rewired		2	0.567751	-0.136172	non-homology
						2	0.630924	-0.0385321	rewired		2	0.54974	-0.0276985	non-homology
						2	0.70209	0.122527	rewired		2	0.580003	0.0293667	non-homology
						2	0.677178	-0.0623072	rewired		2	0.55978	-0.0511616	non-homology
						2	0.652015	-0.0927933	rewired		2	0.5708	0.0680011	non-homology
						2	0.672845	0.00123413	rewired		2	0.604573	-0.0739332	non-homology
						2	0.651321	0.0207324	rewired		2	0.551769	0.0624519	non-homology
						2	0.663474	-0.175098	rewired		2	0.59159	0.093118	non-homology
						2	0.637056	0.0170666	rewired		2	0.561854	-0.0866888	non-homology
						2	0.733896	0.281718	rewired		2	0.552171	-0.125293	non-homology
						2	0.636356	0.00760134	rewired		2	0.576641	0.0894491	non-homology
						2	0.63284	-0.139303	rewired		2	0.632575	0.213565	non-homology
						2	0.668764	-0.00564017	rewired		2	0.624787	0.0908006	non-homology
						2	0.645138	0.0190613	rewired		2	0.547833	-0.104219	non-homology
						2	0.613758	-0.0181891	rewired		2	0.597336	-0.190594	non-homology
						2	0.667947	0.151964	rewired		2	0.600983	-0.149347	non-homology
						2	0.623889	-0.114889	rewired		2	0.552844	-0.0212921	non-homology
						2	0.693688	-0.0126309	rewired		2	0.560169	0.0694906	non-homology
						2	0.674969	0.0248756	rewired		2	0.581562	-0.0956715	non-homology
						2	0.658189	-0.19187	rewired		2	0.56783	-0.107166	non-homology
						2	0.619235	-0.111968	rewired		2	0.568902	-0.0349634	non-homology
						2	0.617711	-0.0100765	rewired		2	0.572139	-0.0095866	non-homology
						2	0.646255	-0.0567984	rewired		2	0.542321	-0.154279	non-homology
						2	0.651292	0.0950562	rewired		2	0.584788	0.153712	non-homology
						2	0.62467	-0.204774	rewired		2	0.610656	0.00690112	non-homology
						2	0.649097	0.0775258	rewired		2	0.565027	0.128506	non-homology
						2	0.623899	-0.229841	rewired		2	0.566532	-0.0882381	non-homology
						2	0.614677	-0.166001	rewired		2	0.578597	0.164577	non-homology
						2	0.613349	0.0949477	rewired		2	0.567252	-0.0474673	non-homology
						2	0.666863	0.0848325	rewired		2	0.528355	-0.122706	non-homology
						2	0.608625	-0.168038	rewired		2	0.63832	0.0433503	non-homology
						2	0.690234	0.0642227	rewired		2	0.624421	0.0815983	non-homology
						2	0.685971	0.11058	rewired		2	0.583557	-0.189582	non-homology
						2	0.649637	-0.177894	rewired		2	0.565539	0.0616108	non-homology
						2	0.630557	-0.234315	rewired		2	0.570819	0.0215848	non-homology
						2	0.724788	0.185256	rewired		2	0.550281	-0.0971383	non-homology
						2	0.650303	-0.0713716	rewired		2	0.513909	-0.113828	non-homology
						2	0.642781	-0.114146	rewired		2	0.54868	-0.1959	non-homology
						2	0.659192	-0.0956688	rewired		2	0.592037	0.181944	non-homology
						2	0.667599	-0.205929	rewired		2	0.564002	-0.0527982	non-homology
						2	0.686374	-0.0716848	rewired		2	0.550446	-0.0592342	non-homology
						2	0.648224	0.0344842	rewired		2	0.574852	-0.145876	non-homology
						2	0.657274	0.000750463	rewired		2	0.601573	0.111637	non-homology
						2	0.653701	-0.153483	rewired		2	0.570755	0.137526	non-homology
						2	0.690839	0.188201	rewired		2	0.567132	0.248367	non-homology
						2	0.643591	-0.0848723	rewired		2	0.623275	0.15613	non-homology
						2	0.606026	-0.104481	rewired		2	0.581912	0.124275	non-homology
						2	0.688901	0.1467	rewired		2	0.582821	0.0718666	non-homology
						2	0.627401	0.0375896	rewired		2	0.58071	-0.0818295	non-homology
						2	0.649579	8.44948e-05	rewired		2	0.528841	0.00276346	non-homology
						2	0.651873	-0.0696031	rewired		2	0.581326	-0.0594317	non-homology
						2	0.720866	0.22605	rewired		2	0.614139	0.014641	non-homology
						2	0.660265	0.0454714	rewired		2	0.569355	-0.0866846	non-homology
						2	0.665355	-0.0862021	rewired		2	0.60532	0.0515189	non-homology
						2	0.638849	-0.0698285	rewired		2	0.58053	0.0947969	non-homology
						2	0.654454	-0.113383	rewired		2	0.618318	0.270674	non-homology
						2	0.671021	-0.035678	rewired		2	0.594105	0.085339	non-homology
						2	0.703969	0.0823328	rewired		2	0.547129	-0.0466917	non-homology
						2	0.64207	-0.193241	rewired		2	0.572207	-0.161743	non-homology
						2	0.662909	-0.109522	rewired		2	0.569668	-0.00154551	non-homology
						2	0.610812	-0.0368846	rewired		2	0.584126	0.0630643	non-homology
						2	0.65112	-0.0713132	rewired		2	0.580995	0.323067	non-homology
						2	0.639536	-0.0907185	rewired		2	0.578767	0.120461	non-homology
						2	0.664971	0.154123	rewired		2	0.573656	0.286714	non-homology
						2	0.63802	-0.128027	rewired		2	0.610737	0.104756	non-homology
						2	0.67698	0.0900566	rewired		2	0.554377	0.0764994	non-homology
						2	0.649236	-0.149284	rewired		2	0.584475	-0.0256702	non-homology
						2	0.662611	-0.0936499	rewired		2	0.568812	0.0569853	non-homology
						2	0.65827	-0.179583	rewired		2	0.545376	-0.0696752	non-homology
						2	0.728215	0.336221	rewired		2	0.619278	-0.0368204	non-homology
						2	0.610271	-0.205135	rewired		2	0.552422	-0.00496399	non-homology
						2	0.627616	-0.170563	rewired		2	0.572233	-0.117426	non-homology
						2	0.654311	-0.0604595	rewired		2	0.621877	-0.0164421	non-homology
						2	0.627156	-0.142668	rewired		2	0.540753	-0.130621	non-homology
						2	0.632358	-0.208133	rewired		2	0.579434	0.0736723	non-homology
						2	0.680205	0.247428	rewired		2	0.592012	-0.0906991	non-homology
						2	0.703314	0.415567	rewired		2	0.537724	0.00140507	non-homology
						2	0.650333	-0.2333	rewired		2	0.547794	-0.0429211	non-homology
						2	0.644806	-0.0876872	rewired		2	0.613705	-0.119669	non-homology
						2	0.630026	0.105305	rewired		2	0.546709	-0.168985	non-homology
						2	0.699118	0.216423	rewired		2	0.598475	0.0442067	non-homology
						2	0.679391	0.140568	rewired		2	0.586307	0.354361	non-homology
						2	0.670637	-0.0909527	rewired		2	0.585053	0.0432885	non-homology
						2	0.671795	0.196965	rewired		2	0.564821	0.060822	non-homology
						2	0.679989	0.188022	rewired		2	0.538076	-0.0176137	non-homology
						2	0.660617	-0.065562	rewired		2	0.555335	-0.171138	non-homology
						2	0.666922	0.127036	rewired		2	0.564627	0.0109131	non-homology
						2	0.681346	0.0555749	rewired		2	0.529458	0.0648419	non-homology
						2	0.608938	0.105289	rewired		2	0.553232	-0.0696348	non-homology
						2	0.643643	-0.00216882	rewired		2	0.597655	-0.159986	non-homology
						2	0.650646	-0.0122409	rewired		2	0.551017	0.535176	non-homology
						2	0.636776	-0.255577	rewired		2	0.644823	-0.0689658	non-homology
						2	0.659105	-0.180578	rewired		2	0.58373	-0.0649333	non-homology
						2	0.639736	-0.0104212	rewired		2	0.597628	-0.0721707	non-homology
						2	0.624835	-0.0956539	rewired		2	0.559975	-0.00639991	non-homology
						2	0.739205	0.402135	rewired		2	0.593759	0.386387	non-homology
						2	0.64142	-0.231623	rewired		2	0.565872	-0.0110125	non-homology
						2	0.623813	-0.163595	rewired		2	0.559736	-0.123764	non-homology
						2	0.632986	-0.216964	rewired		2	0.534742	0.0159756	non-homology
						2	0.641851	-0.0520555	rewired		2	0.551831	-0.0629165	non-homology
						2	0.641272	0.0601959	rewired		2	0.60851	0.0424122	non-homology
						2	0.664413	-0.0221287	rewired		2	0.55765	-0.0283514	non-homology
						2	0.687467	-0.0067425	rewired		2	0.596521	0.477256	non-homology
						2	0.618736	-0.148386	rewired		2	0.577142	-0.113119	non-homology
						2	0.654387	-0.0490388	rewired		2	0.589514	-0.0929741	non-homology
						2	0.709501	0.130575	rewired		2	0.575783	0.0870288	non-homology
						2	0.617374	0.16383	rewired		2	0.552875	0.0586644	non-homology
						2	0.658582	0.0473018	rewired		2	0.560496	-0.0627838	non-homology
						2	0.67328	-0.122728	rewired		2	0.645067	0.109412	non-homology
						2	0.624078	-0.257914	rewired		2	0.597439	0.0386777	non-homology
						2	0.611836	-0.255023	rewired		2	0.606374	0.174926	non-homology
						2	0.624856	-0.0980197	rewired		2	0.552745	-0.0494538	non-homology
						2	0.667447	-0.0691583	rewired		2	0.648541	0.231151	non-homology
						2	0.65859	-0.025345	rewired		2	0.566404	-0.0499104	non-homology
						2	0.609381	-0.193845	rewired		2	0.5993	0.149923	non-homology
						2	0.621902	-0.202618	rewired		2	0.582873	0.000504787	non-homology
						2	0.711535	0.194244	rewired		2	0.544157	-0.0546917	non-homology
						2	0.654713	-0.132845	rewired		2	0.598701	0.0173504	non-homology
						2	0.637786	-0.0311033	rewired		2	0.586509	-0.0232613	non-homology
						2	0.658973	0.0108545	rewired		2	0.574556	0.111185	non-homology
						2	0.670477	-0.0148025	rewired		2	0.555209	0.0849787	non-homology
						2	0.61014	-0.145285	rewired		2	0.542324	-0.0612007	non-homology
						2	0.618832	0.00384782	rewired		2	0.599634	-0.0864384	non-homology
						2	0.671082	-0.012871	rewired		2	0.542745	-0.025956	non-homology
						2	0.694994	0.0371041	rewired		2	0.57208	0.0200253	non-homology
						2	0.667125	-0.033248	rewired		2	0.591695	0.0492717	non-homology
						2	0.699063	0.0923863	rewired		2	0.572357	0.0986418	non-homology
						2	0.651476	-0.0952923	rewired		2	0.611063	-0.0569245	non-homology
						2	0.713856	-0.000850123	rewired		2	0.578973	-0.174499	non-homology
						2	0.707921	0.089215	rewired		2	0.561869	-0.117547	non-homology
						2	0.714276	-0.0696081	rewired		2	0.615287	-0.110059	non-homology
						2	0.665862	0.00630271	rewired		2	0.565588	0.00999588	non-homology
						2	0.65559	0.129624	rewired		2	0.589736	-0.00103544	non-homology
						2	0.697148	0.218826	rewired		2	0.566291	-0.0922464	non-homology
						2	0.660237	0.0976281	rewired		2	0.574075	-0.0877526	non-homology
						2	0.67425	-0.0698244	rewired		2	0.577828	0.0227043	non-homology
						2	0.667116	0.0389277	rewired		2	0.585961	-0.0397325	non-homology
						2	0.666587	0.000803115	rewired		2	0.539252	-0.163878	non-homology
						2	0.686568	-0.107494	rewired		2	0.574375	0.0620973	non-homology
						2	0.630402	-0.111562	rewired		2	0.559183	-0.085378	non-homology
						2	0.680187	-0.202007	rewired		2	0.587276	0.0551204	non-homology
						2	0.643303	-0.0403199	rewired		2	0.534585	-0.0964964	non-homology
						2	0.670193	0.0478118	rewired		2	0.571727	0.0678722	non-homology
						2	0.657239	-0.222901	rewired		2	0.568595	0.0491212	non-homology
						2	0.6552	-0.140889	rewired		2	0.522449	-0.0323066	non-homology
						2	0.67003	-0.0245967	rewired		2	0.605366	-0.0782361	non-homology
						2	0.678809	0.0358146	rewired		2	0.587925	0.0881601	non-homology
						2	0.647022	-0.183031	rewired		2	0.603088	-0.0487807	non-homology
						2	0.62261	-0.211238	rewired		2	0.62519	0.178164	non-homology
						2	0.649541	-0.033102	rewired		2	0.543372	-0.0911865	non-homology
						2	0.664974	-0.0758245	rewired		2	0.583552	0.199677	non-homology
						2	0.71054	0.195621	rewired		2	0.562166	-0.17421	non-homology
						2	0.646173	-0.031183	rewired		2	0.560325	-0.0383612	non-homology
						2	0.626587	-0.266909	rewired		2	0.585628	0.189647	non-homology
						2	0.697609	-0.00091014	rewired		2	0.571642	-0.117514	non-homology
						2	0.696777	0.139889	rewired		2	0.567242	-0.0023338	non-homology
						2	0.657654	-0.0799496	rewired		2	0.560236	0.0888845	non-homology
						2	0.668512	-0.111702	rewired		2	0.602184	-0.0970026	non-homology
						2	0.638756	0.0331269	rewired		2	0.57667	-0.125195	non-homology
						2	0.635856	-0.158181	rewired		2	0.563092	0.185337	non-homology
						2	0.656496	-0.075124	rewired		2	0.592037	0.0635649	non-homology
						2	0.641739	-0.0393107	rewired		2	0.537525	0.0944307	non-homology
						2	0.653962	-0.153616	rewired		2	0.546671	-0.075648	non-homology
						2	0.66758	-0.0705958	rewired		2	0.593673	-0.0442854	non-homology
						2	0.670255	0.117655	rewired		2	0.543861	-0.181932	non-homology
						2	0.650943	-0.0815729	rewired		2	0.593876	0.165646	non-homology
						2	0.624879	-0.226457	rewired		2	0.573682	0.131679	non-homology
						2	0.625342	0.0109159	rewired		2	0.600182	-0.0592915	non-homology
						2	0.638331	-0.101229	rewired		2	0.59448	0.0644071	non-homology
						2	0.669078	0.0220759	rewired		2	0.580889	0.142664	non-homology
						2	0.65403	-0.0790547	rewired		2	0.613394	0.0169789	non-homology
						2	0.68307	-0.129153	rewired		2	0.61026	0.185724	non-homology
						2	0.646481	-0.0755048	rewired		2	0.643756	0.366773	non-homology
						2	0.652174	-0.00801589	rewired		2	0.597634	-0.0213934	non-homology
						2	0.630357	-0.274743	rewired		2	0.577736	-0.0416772	non-homology
						2	0.648863	-0.0933201	rewired		2	0.627254	-0.143043	non-homology
						2	0.684655	0.263279	rewired		2	0.571444	0.0374877	non-homology
						2	0.659336	-0.127317	rewired		2	0.563647	-0.0408478	non-homology
						2	0.632363	-0.192017	rewired		2	0.60096	0.0334056	non-homology
						2	0.692465	0.23068	rewired		2	0.543478	0.00355077	non-homology
						2	0.640545	-0.16381	rewired		2	0.587819	-0.0917221	non-homology
						2	0.687246	0.0900393	rewired		2	0.588763	-0.198093	non-homology
						2	0.65336	-0.0697902	rewired		2	0.586556	0.0434708	non-homology
						2	0.637725	-0.0892721	rewired		2	0.630651	0.0510882	non-homology
						2	0.674784	-0.109548	rewired		2	0.580331	-0.103032	non-homology
						2	0.650254	0.0532112	rewired		2	0.556125	-0.0725795	non-homology
						2	0.659961	0.128142	rewired		2	0.548615	-0.0588463	non-homology
						2	0.602534	0.157556	rewired		2	0.619944	0.0137416	non-homology
						2	0.661569	0.0461832	rewired		2	0.588385	-8.15428e-06	non-homology
						2	0.675984	-0.0471257	rewired		2	0.580908	-0.050797	non-homology
						2	0.645102	-0.204113	rewired		2	0.543344	-0.194664	non-homology
						2	0.651949	0.0615241	rewired		2	0.571659	0.0883239	non-homology
						2	0.650362	-0.0793297	rewired		2	0.591402	0.0490746	non-homology
						2	0.670758	-0.174772	rewired		2	0.631266	0.142021	non-homology
						2	0.637308	-0.157448	rewired		2	0.584999	-0.125437	non-homology
						2	0.650483	-0.0972161	rewired		2	0.533715	0.142224	non-homology
						2	0.656053	-0.0548528	rewired		2	0.613153	0.178935	non-homology
						2	0.636167	-0.119642	rewired		2	0.538283	-0.180391	non-homology
						2	0.655122	-0.137209	rewired		2	0.620542	0.204831	non-homology
						2	0.64576	-0.132621	rewired		2	0.570735	-0.170598	non-homology
						2	0.656646	-0.0104403	rewired		2	0.568452	0.00162093	non-homology
						2	0.654476	0.0992898	rewired		2	0.571096	-0.221582	non-homology
						2	0.661435	-0.193905	rewired		2	0.567359	-0.0571331	non-homology
						2	0.677059	-0.0514188	rewired		2	0.558762	-0.073726	non-homology
						2	0.662778	0.0308733	rewired		2	0.600889	-0.0906646	non-homology
						2	0.669374	-0.0538345	rewired		2	0.540997	-0.0359932	non-homology
						2	0.627256	-0.273413	rewired		2	0.599519	0.257668	non-homology
						2	0.649893	-0.0858075	rewired		2	0.571742	-0.0164246	non-homology
						2	0.630189	-0.187297	rewired		2	0.540671	-0.0871878	non-homology
						2	0.714637	0.162692	rewired		2	0.522888	-0.202037	non-homology
						2	0.65691	-0.168467	rewired		2	0.555049	-0.0200794	non-homology
						2	0.641862	-0.082483	rewired		2	0.541085	-0.160835	non-homology
						2	0.649036	-0.0920529	rewired		2	0.579297	-0.117252	non-homology
						2	0.646318	-0.0889212	rewired		2	0.544839	0.120208	non-homology
						2	0.634225	-0.193747	rewired		2	0.568593	0.0838897	non-homology
						2	0.6993	-0.0623373	rewired		2	0.552546	0.0885037	non-homology
						2	0.59963	-0.254221	rewired		2	0.655224	-0.0345033	non-homology
						2	0.670256	0.0673254	rewired		2	0.605576	0.0442891	non-homology
						2	0.658239	-0.213001	rewired		2	0.561729	-0.17773	non-homology
						2	0.667989	0.0271132	rewired		2	0.573413	0.0774894	non-homology
						2	0.687272	0.110087	rewired		2	0.62177	0.108588	non-homology
						2	0.664175	-0.253598	rewired		2	0.621543	0.180445	non-homology
						2	0.642839	-0.0204478	rewired		2	0.560156	0.101736	non-homology
						2	0.671931	0.0120857	rewired		2	0.536494	0.00462984	non-homology
						2	0.655508	-0.229799	rewired		2	0.56494	0.188412	non-homology
						2	0.631943	-0.139035	rewired		2	0.532954	-0.0989522	non-homology
						2	0.624253	-0.113255	rewired		2	0.595807	-0.082388	non-homology
						2	0.653198	-0.087313	rewired		2	0.60053	0.0711889	non-homology
						2	0.677652	0.108425	rewired		2	0.541983	-0.077576	non-homology
						2	0.702779	0.146921	rewired		2	0.588518	0.0697666	non-homology
						2	0.668789	-0.0529541	rewired		2	0.572823	-0.160968	non-homology
						2	0.637807	-0.174937	rewired		2	0.599544	-0.0322468	non-homology
						2	0.643099	-0.0200355	rewired		2	0.583767	-0.0777725	non-homology
						2	0.666563	-0.215035	rewired		2	0.574118	-0.137916	non-homology
						2	0.709895	0.0784404	rewired		2	0.560814	-0.0289958	non-homology
						2	0.677033	-0.0655541	rewired		2	0.554707	-0.0424115	non-homology
						2	0.705768	0.151746	rewired		2	0.618844	0.269225	non-homology
						2	0.626882	0.091188	rewired		2	0.59477	-0.0300579	non-homology
						2	0.611791	-0.145545	rewired		2	0.535356	-0.212976	non-homology
						2	0.680681	-0.114327	rewired		2	0.577279	0.00974031	non-homology
						2	0.660691	-0.0373161	rewired		2	0.532071	-0.0717856	non-homology
						2	0.669006	0.0205264	rewired		2	0.546957	0.188225	non-homology
						2	0.680894	0.0168775	rewired		2	0.604959	0.0551455	non-homology
						2	0.707457	0.166613	rewired		2	0.585081	0.171648	non-homology
						2	0.607989	-0.10207	rewired		2	0.547391	-0.196301	non-homology
						2	0.646979	-0.0410978	rewired		2	0.584294	0.188662	non-homology
						2	0.629107	-0.110829	rewired		2	0.568096	0.287205	non-homology
						2	0.666466	0.0531607	rewired		2	0.571625	-0.148453	non-homology
						2	0.643991	-0.241827	rewired		2	0.538237	-0.113699	non-homology
						2	0.618182	-0.300649	rewired		2	0.581055	-0.0449636	non-homology
						2	0.647805	-0.131428	rewired		2	0.551736	-0.070853	non-homology
						2	0.659215	-0.16593	rewired		2	0.550066	-0.151527	non-homology
						2	0.646136	-0.182149	rewired		2	0.541462	-0.127288	non-homology
						2	0.638411	-0.0838625	rewired		2	0.557203	-0.000866818	non-homology
						2	0.657758	-0.250158	rewired		2	0.605099	-0.13058	non-homology
						2	0.634872	0.036246	rewired		2	0.559103	0.0284521	non-homology
						2	0.65555	-0.00999857	rewired		2	0.591076	0.181652	non-homology
						2	0.686722	-0.0362549	rewired		2	0.579691	0.0426169	non-homology
						2	0.717114	0.0838614	rewired		2	0.569287	-0.110284	non-homology
						2	0.64531	0.0607029	rewired		2	0.624586	-0.0627616	non-homology
						2	0.637236	0.0062013	rewired		2	0.592928	-0.106711	non-homology
						2	0.6703	-0.0802968	rewired		2	0.557937	-0.124737	non-homology
						2	0.753456	0.376448	rewired		2	0.560893	-0.0801163	non-homology
						2	0.684124	0.149228	rewired		2	0.624653	0.591366	non-homology
						2	0.7178	0.205795	rewired		2	0.585355	-0.0685564	non-homology
						2	0.718655	0.042747	rewired		2	0.582981	-0.190968	non-homology
						2	0.664603	0.104635	rewired		2	0.563869	0.0013277	non-homology
						2	0.699718	0.164373	rewired		2	0.607402	0.0941122	non-homology
						2	0.647272	-0.198505	rewired		2	0.558086	-0.0798613	non-homology
						2	0.648697	-0.284672	rewired		2	0.577937	-0.0400245	non-homology
						2	0.62422	-0.126289	rewired		2	0.584868	0.037191	non-homology
						2	0.661194	-0.102234	rewired		2	0.604123	0.216058	non-homology
						2	0.717291	0.241233	rewired		2	0.610902	-0.0679254	non-homology
						2	0.631162	-0.114884	rewired		2	0.599452	-0.0293403	non-homology
						2	0.634992	-0.175762	rewired		2	0.57351	-0.0287907	non-homology
						2	0.665882	0.00945455	rewired		2	0.572711	0.132095	non-homology
						2	0.599705	-0.0608162	rewired		2	0.584516	0.0452484	non-homology
						2	0.659612	-0.0711723	rewired		2	0.642076	0.478411	non-homology
						2	0.68481	-0.204332	rewired		2	0.616056	0.23527	non-homology
						2	0.702887	0.13195	rewired		2	0.603527	-0.060992	non-homology
						2	0.668227	-0.0198383	rewired		2	0.527338	0.0588499	non-homology
						2	0.638265	-0.0167743	rewired		2	0.560388	-0.112703	non-homology
						2	0.644883	-0.125845	rewired		2	0.605592	0.0302639	non-homology
						2	0.610719	-0.171695	rewired		2	0.614293	-0.0496223	non-homology
						2	0.641038	0.0600264	rewired		2	0.535077	-0.0656844	non-homology
						2	0.638014	-0.132414	rewired		2	0.611341	0.343716	non-homology
						2	0.667551	0.082378	rewired		2	0.600074	0.2401	non-homology
						2	0.566365	-0.228464	rewired		2	0.577472	0.041428	non-homology
						2	0.649113	-0.0713402	rewired		2	0.599864	-0.124516	non-homology
						2	0.658069	0.0651423	rewired		2	0.575582	0.12788	non-homology
						2	0.684579	-0.048476	rewired		2	0.568995	-0.0867709	non-homology
						2	0.630208	0.0153242	rewired		2	0.545053	-0.103117	non-homology
						2	0.642659	-0.213646	rewired		2	0.578409	0.173087	non-homology
						2	0.681137	0.0842015	rewired		2	0.599949	-0.117563	non-homology
						2	0.627797	-0.0655781	rewired		2	0.615394	0.027011	non-homology
						2	0.687322	0.298594	rewired		2	0.533711	-0.192406	non-homology
						2	0.62087	-0.0542562	rewired		2	0.557528	0.0491298	non-homology
						2	0.643118	-0.126734	rewired		2	0.592388	0.0273181	non-homology
						2	0.684523	0.0862069	rewired		2	0.590084	-0.103241	non-homology
						2	0.661953	0.274332	rewired		2	0.543512	0.192069	non-homology
						2	0.630834	0.0174417	rewired		2	0.571471	0.0229705	non-homology
						2	0.591238	-0.214689	rewired		2	0.610227	0.10091	non-homology
						2	0.608427	-0.0621106	rewired		2	0.579547	-0.156793	non-homology
						2	0.643106	-0.141274	rewired		2	0.603196	-0.0130238	non-homology
						2	0.703965	-0.0345891	rewired		2	0.553425	-0.0596796	non-homology
						2	0.672011	-0.00567309	rewired		2	0.539246	-0.17093	non-homology
						2	0.653497	0.0195686	rewired		2	0.541961	-0.126314	non-homology
						2	0.646059	-0.0163473	rewired		2	0.543844	-0.0751286	non-homology
						2	0.675341	0.179524	rewired		2	0.614708	-0.0637419	non-homology
						2	0.677194	-0.0065035	rewired		2	0.625945	0.303397	non-homology
						2	0.662365	0.0497786	rewired		2	0.548129	-0.0668478	non-homology
						2	0.671456	-0.0700653	rewired		2	0.559812	-0.0254883	non-homology
						2	0.634488	-0.237178	rewired		2	0.624713	0.258119	non-homology
						2	0.681376	0.0531926	rewired		2	0.585195	0.00954678	non-homology
						2	0.658502	0.0967311	rewired		2	0.622779	-0.0514516	non-homology
						2	0.664045	0.05474	rewired		2	0.543399	-0.233584	non-homology
						2	0.61719	-0.192781	rewired		2	0.56486	0.0475177	non-homology
						2	0.655721	0.0870796	rewired		2	0.563555	0.00812529	non-homology
						2	0.668679	0.0944581	rewired		2	0.596766	0.204732	non-homology
						2	0.663422	-0.0412584	rewired		2	0.599744	-0.0227709	non-homology
						2	0.665888	0.00169208	rewired		2	0.557086	-0.141623	non-homology
						2	0.690695	0.149918	rewired		2	0.570251	0.040558	non-homology
						2	0.638283	-0.0720475	rewired		2	0.547677	0.13736	non-homology
						2	0.664515	-0.252502	rewired		2	0.554006	0.0797639	non-homology
						2	0.640839	-0.0446502	rewired		2	0.59287	-0.104891	non-homology
						2	0.65236	-0.000776867	rewired		2	0.616714	0.133688	non-homology
						2	0.590673	-0.1481	rewired		2	0.602775	-0.00370133	non-homology
						2	0.647676	-0.0482469	rewired		2	0.583372	-0.0446395	non-homology
						2	0.638151	-0.127443	rewired		2	0.574636	-0.101341	non-homology
						2	0.639733	-0.195982	rewired		2	0.570257	-0.023389	non-homology
						2	0.643512	0.0413984	rewired		2	0.590388	-0.0882468	non-homology
						2	0.671726	0.105925	rewired		2	0.612973	0.281119	non-homology
						2	0.611575	-0.209583	rewired		2	0.60666	0.0126571	non-homology
						2	0.617607	-0.0114954	rewired		2	0.585297	-0.0803719	non-homology
						2	0.663928	-0.0692615	rewired		2	0.583854	0.201966	non-homology
						2	0.664429	0.156773	rewired		2	0.590647	-0.0197054	non-homology
						2	0.654191	-0.142582	rewired		2	0.55123	-0.164563	non-homology
						2	0.644238	0.0231621	rewired		2	0.637244	-0.0211013	non-homology
						2	0.658506	0.0282211	rewired		2	0.590627	0.238301	non-homology
						2	0.628558	-0.243361	rewired		2	0.554654	-0.178333	non-homology
						2	0.636397	-0.176105	rewired		2	0.561783	-0.0149651	non-homology
						2	0.636081	-0.179477	rewired		2	0.577842	-0.170926	non-homology
						2	0.676751	-0.17615	rewired		2	0.597798	-0.133709	non-homology
						2	0.666407	-0.0227913	rewired		2	0.594796	0.154734	non-homology
						2	0.692425	0.143719	rewired		2	0.560673	0.127808	non-homology
						2	0.618673	-0.10633	rewired		2	0.556181	-0.121819	non-homology
						2	0.724208	0.183696	rewired		2	0.576405	0.0234228	non-homology
						2	0.702499	0.189234	rewired		2	0.573464	0.118032	non-homology
						2	0.648376	0.00562354	rewired		2	0.577433	0.0572519	non-homology
						2	0.656712	0.0252326	rewired		2	0.588826	-0.178679	non-homology
						2	0.658421	0.106417	rewired		2	0.533128	-0.00604008	non-homology
						2	0.626419	-0.169914	rewired		2	0.538332	-0.0473351	non-homology
						2	0.67269	0.0864403	rewired		2	0.533344	-0.0666681	non-homology
						2	0.653406	0.0272616	rewired		2	0.539801	0.0714615	non-homology
						2	0.668608	-0.0169684	rewired		2	0.632636	0.191963	non-homology
						2	0.627485	-0.0265137	rewired		2	0.590004	0.37252	non-homology
						2	0.689286	0.217326	rewired		2	0.542209	-0.135084	non-homology
						2	0.64268	0.035717	rewired		2	0.577023	-0.0168397	non-homology
						2	0.718416	0.223109	rewired		2	0.535763	-0.0848224	non-homology
						2	0.649266	-0.0731534	rewired		2	0.59262	-0.131178	non-homology
						2	0.635804	-0.0138964	rewired		2	0.571759	-0.0121433	non-homology
						2	0.607639	-0.277999	rewired		2	0.567823	0.221945	non-homology
						2	0.654614	-0.161067	rewired		2	0.573329	0.375297	non-homology
						2	0.625911	-0.235258	rewired		2	0.606587	0.163621	non-homology
						2	0.640291	-0.177743	rewired		2	0.589936	-0.0303716	non-homology
						2	0.736341	0.321508	rewired		2	0.548216	-0.000452121	non-homology
						2	0.650196	-0.150529	rewired		2	0.601148	0.10917	non-homology
						2	0.662117	-0.106064	rewired		2	0.567391	0.0252924	non-homology
						2	0.644992	-0.0532308	rewired		2	0.569975	0.0354759	non-homology
						2	0.694295	-0.0140351	rewired		2	0.605693	0.323082	non-homology
						2	0.630949	-0.0173865	rewired		2	0.587533	0.0436711	non-homology
						2	0.690173	0.24233	rewired		2	0.55029	-0.125933	non-homology
						2	0.65751	0.111717	rewired		2	0.582171	-0.156078	non-homology
						2	0.635756	-0.138668	rewired		2	0.576292	-0.136758	non-homology
						2	0.67963	-0.116641	rewired		2	0.540627	-0.149474	non-homology
						2	0.623546	-0.217004	rewired		2	0.647786	0.227305	non-homology
						2	0.638546	-0.0467476	rewired		2	0.545416	-0.168359	non-homology
						2	0.684941	-0.142552	rewired		2	0.570576	-0.0424462	non-homology
						2	0.644138	-0.098308	rewired		2	0.536472	-0.0791824	non-homology
						2	0.659994	-0.251425	rewired		2	0.594066	-0.0194746	non-homology
						2	0.686684	0.0602003	rewired		2	0.651986	0.115713	non-homology
						2	0.707746	0.0771113	rewired		2	0.552521	-0.109511	non-homology
						2	0.652146	-0.040349	rewired		2	0.559483	-0.0568264	non-homology
						2	0.617942	-0.16853	rewired		2	0.559748	-0.17553	non-homology
						2	0.690294	0.169034	rewired		2	0.593324	-0.0688763	non-homology
						2	0.64367	-0.155587	rewired		2	0.602426	0.00332729	non-homology
						2	0.648855	-0.149053	rewired		2	0.5827	0.00681349	non-homology
						2	0.608508	-0.130681	rewired		2	0.559712	-0.122279	non-homology
						2	0.620549	-0.0379637	rewired		2	0.552927	0.142112	non-homology
						2	0.716559	0.26621	rewired		2	0.623542	0.262538	non-homology
						2	0.658344	0.145786	rewired		2	0.54174	-0.222024	non-homology
						2	0.66207	-0.16029	rewired		2	0.570954	0.0755037	non-homology
						2	0.651992	-0.20629	rewired		2	0.580213	-0.00459329	non-homology
						2	0.706144	0.215135	rewired		2	0.553177	0.00806038	non-homology
						2	0.660919	-0.0993094	rewired		2	0.599165	0.00758537	non-homology
						2	0.638002	-0.198256	rewired		2	0.554537	-0.171956	non-homology
						2	0.688854	-0.0748822	rewired		2	0.564676	-0.0412541	non-homology
						2	0.679059	-0.138814	rewired		2	0.571554	-0.089271	non-homology
						2	0.613343	-0.237204	rewired		2	0.581541	-0.0592014	non-homology
						2	0.678785	0.0689449	rewired		2	0.595431	0.0291566	non-homology
						2	0.653541	0.0409855	rewired		2	0.555122	-0.115845	non-homology
						2	0.633003	0.00282058	rewired		2	0.564711	0.134616	non-homology
						2	0.687901	-0.0107277	rewired		2	0.588722	0.0569604	non-homology
						2	0.673089	-0.256276	rewired		2	0.583702	0.137746	non-homology
						2	0.629715	-0.185679	rewired		2	0.578562	0.257841	non-homology
						2	0.620415	-0.165689	rewired		2	0.520446	-0.230675	non-homology
						2	0.611251	0.0585414	rewired		2	0.580851	0.00348089	non-homology
						2	0.641592	0.0513894	rewired		2	0.568709	-0.069901	non-homology
						2	0.646436	-0.137112	rewired		2	0.590361	0.177714	non-homology
						2	0.698285	0.227597	rewired		2	0.594719	0.128018	non-homology
						2	0.697136	0.0334814	rewired		2	0.58421	-0.0112534	non-homology
						2	0.635099	-0.101461	rewired		2	0.556897	0.0346732	non-homology
						2	0.681471	0.0526328	rewired		2	0.556016	-0.0583623	non-homology
						2	0.662713	-0.0577317	rewired		2	0.602176	-0.0566201	non-homology
						2	0.625617	-0.0882608	rewired		2	0.599359	0.135264	non-homology
						2	0.685134	0.152097	rewired		2	0.553629	-0.0133875	non-homology
						2	0.694282	0.0801788	rewired		2	0.636189	-0.0243015	non-homology
						2	0.672287	0.180827	rewired		2	0.594848	0.0290565	non-homology
						2	0.655806	-0.160051	rewired		2	0.568465	-0.131396	non-homology
						2	0.666025	0.112003	rewired		2	0.598642	0.0575194	non-homology
						2	0.668552	0.00200108	rewired		2	0.605718	0.231285	non-homology
						2	0.652107	-0.236482	rewired		2	0.599161	0.0418483	non-homology
						2	0.682959	0.0866959	rewired		2	0.586407	0.0561769	non-homology
						2	0.54143	-0.0617095	rewired		2	0.604556	-0.142513	non-homology
						2	0.64422	-0.153886	rewired		2	0.645235	0.295178	non-homology
						2	0.638941	-0.0694091	rewired		2	0.565975	-0.136592	non-homology
						2	0.647144	-0.230944	rewired		2	0.586826	-0.0812519	non-homology
						2	0.634922	-0.063255	rewired		2	0.59758	-0.0211365	non-homology
						2	0.628496	0.0266479	rewired		2	0.590026	0.0762254	non-homology
						2	0.686598	0.0843339	rewired		2	0.600219	0.0662384	non-homology
						2	0.664466	-0.0791734	rewired		2	0.553514	-0.101167	non-homology
						2	0.651445	-0.149401	rewired		2	0.563673	-0.238639	non-homology
						2	0.701216	0.131794	rewired		2	0.537482	-0.0856868	non-homology
						2	0.652367	0.10328	rewired		2	0.576346	0.127958	non-homology
						2	0.658191	-0.0325378	rewired		2	0.586148	-0.0488626	non-homology
						2	0.62379	-0.182535	rewired		2	0.597528	-0.0152001	non-homology
						2	0.606473	-0.111794	rewired		2	0.567691	-0.16275	non-homology
						2	0.645958	-0.0288992	rewired		2	0.57596	0.10228	non-homology
						2	0.642716	-0.0915677	rewired		2	0.614954	0.368792	non-homology
						2	0.663128	-0.0806114	rewired		2	0.554038	-0.148437	non-homology
						2	0.650379	0.0970075	rewired		2	0.637173	-0.131184	non-homology
						2	0.676205	-0.120226	rewired		2	0.574871	0.0735284	non-homology
						2	0.62157	-0.12849	rewired		2	0.566533	0.141485	non-homology
						2	0.71018	0.287755	rewired		2	0.598013	0.214365	non-homology
						2	0.686005	0.359238	rewired		2	0.569958	-0.0154754	non-homology
						2	0.648171	-0.13031	rewired		2	0.580717	-0.015243	non-homology
						2	0.653966	0.0073347	rewired		2	0.591716	0.0498146	non-homology
						2	0.662535	-0.0686591	rewired		2	0.557244	-0.0212397	non-homology
						2	0.646602	-0.0792212	rewired		2	0.593776	0.156264	non-homology
						2	0.641932	-0.148155	rewired		2	0.596341	-0.0716561	non-homology
						2	0.670118	-0.000262111	rewired		2	0.614256	0.266015	non-homology
						2	0.648185	-0.17166	rewired		2	0.619607	-0.138866	non-homology
						2	0.635111	-0.220938	rewired		2	0.607985	-0.146023	non-homology
						2	0.644849	-0.0737234	rewired		2	0.533754	-0.21412	non-homology
						2	0.613522	-0.266224	rewired		2	0.547373	-0.0135213	non-homology
						2	0.646646	-0.0789522	rewired		2	0.560701	-0.0313466	non-homology
						2	0.702066	0.226372	rewired		2	0.571144	0.150879	non-homology
						2	0.64504	-0.0817866	rewired		2	0.604219	0.196886	non-homology
						2	0.674026	-0.0974492	rewired		2	0.567869	0.188377	non-homology
						2	0.636248	-0.152371	rewired		2	0.627151	0.220222	non-homology
						2	0.637694	-0.081352	rewired		2	0.550632	-0.101306	non-homology
						2	0.653968	-0.116911	rewired		2	0.553211	-0.0288996	non-homology
						2	0.658832	0.0109855	rewired		2	0.55317	-0.057137	non-homology
						2	0.675115	0.0671547	rewired		2	0.587991	-0.0753478	non-homology
						2	0.658167	-0.0137214	rewired		2	0.582947	-0.0323568	non-homology
						2	0.676064	-0.0635278	rewired		2	0.574824	-0.0589633	non-homology
						2	0.633627	0.0574509	rewired		2	0.546563	0.0972376	non-homology
						2	0.624008	-0.138124	rewired		2	0.593702	-0.02065	non-homology
						2	0.683209	0.0777853	rewired		2	0.55829	-0.0812616	non-homology
						2	0.709762	0.205922	rewired		2	0.554952	0.0518276	non-homology
						2	0.631799	-0.0134628	rewired		2	0.575135	0.166621	non-homology
						2	0.640356	0.0406151	rewired		2	0.60951	0.609149	non-homology
						2	0.644681	-0.182481	rewired		2	0.562732	-0.0560209	non-homology
						2	0.645451	-0.258912	rewired		2	0.54476	-0.126066	non-homology
						2	0.651821	-0.192398	rewired		2	0.532381	-0.0545369	non-homology
						2	0.66317	-0.0448516	rewired		2	0.56187	0.128308	non-homology
						2	0.661389	-0.197579	rewired		2	0.600402	0.253387	non-homology
						2	0.607684	-0.250616	rewired		2	0.611725	0.44337	non-homology
						2	0.656118	-0.133011	rewired		2	0.592204	0.375878	non-homology
						2	0.678834	0.013767	rewired		2	0.60015	0.00487347	non-homology
						2	0.600024	-0.268179	rewired		2	0.585925	-0.0877267	non-homology
						2	0.654388	0.0195449	rewired		2	0.571152	-0.0959809	non-homology
						2	0.653952	-0.0892107	rewired		2	0.560569	-0.159195	non-homology
						2	0.665163	0.0461417	rewired		2	0.577394	-0.0880029	non-homology
						2	0.64376	-0.0595092	rewired		2	0.6231	0.214025	non-homology
						2	0.694222	0.137214	rewired		2	0.570123	-0.0569373	non-homology
						2	0.656227	0.0464732	rewired		2	0.59194	0.241997	non-homology
						2	0.634189	0.1016	rewired		2	0.601069	-0.0125811	non-homology
						2	0.58457	-0.149855	rewired		2	0.594579	0.00600247	non-homology
						2	0.656364	-0.0517217	rewired		2	0.57628	0.228301	non-homology
						2	0.685414	-0.105873	rewired		2	0.559588	-0.062628	non-homology
						2	0.696425	-0.0841201	rewired		2	0.527298	-0.158303	non-homology
						2	0.660858	-0.0617695	rewired		2	0.56607	-0.077391	non-homology
						2	0.65112	-0.250961	rewired		2	0.572935	0.145336	non-homology
						2	0.636767	-0.242811	rewired		2	0.548835	-0.154415	non-homology
						2	0.609085	-0.104234	rewired		2	0.552983	-0.099742	non-homology
						2	0.708974	0.106808	rewired		2	0.574457	0.25912	non-homology
						2	0.628231	0.108492	rewired		2	0.579116	0.237386	non-homology
						2	0.703595	0.0442832	rewired		2	0.643426	-0.0378704	non-homology
						2	0.620597	-0.143432	rewired		2	0.585632	-0.0936391	non-homology
						2	0.63245	-0.219939	rewired		2	0.553927	0.0214676	non-homology
						2	0.720084	0.0607572	rewired		2	0.613619	0.407519	non-homology
						2	0.671921	-0.0432283	rewired		2	0.569799	-0.120363	non-homology
						2	0.693725	0.1936	rewired		2	0.591755	0.179649	non-homology
						2	0.691783	-0.0714945	rewired		2	0.575109	0.0400867	non-homology
						2	0.680429	0.089909	rewired		2	0.564172	-0.00338669	non-homology
						2	0.652031	0.104821	rewired		2	0.580459	-0.0504492	non-homology
						2	0.640948	-0.164963	rewired		2	0.573998	-0.120472	non-homology
						2	0.663906	-0.0313964	rewired		2	0.622947	0.227997	non-homology
						2	0.61248	-0.265943	rewired		2	0.577114	0.0159842	non-homology
						2	0.630915	-0.135046	rewired		2	0.634795	0.0131262	non-homology
						2	0.647365	0.0133679	rewired		2	0.577558	-0.0132673	non-homology
						2	0.66727	-0.0433539	rewired		2	0.564488	-0.127755	non-homology
						2	0.662852	-0.0386823	rewired		2	0.546959	-0.0635233	non-homology
						2	0.682715	0.224997	rewired		2	0.584217	0.222763	non-homology
						2	0.682589	0.0599967	rewired		2	0.594736	-0.0296048	non-homology
						2	0.629238	-0.150366	rewired		2	0.580512	0.142234	non-homology
						2	0.715265	-0.00333102	rewired		2	0.589908	-0.131211	non-homology
						2	0.702616	-0.0199234	rewired		2	0.582806	-0.0138241	non-homology
						2	0.669792	-0.172127	rewired		2	0.577086	0.0963171	non-homology
						2	0.640786	-0.165035	rewired		2	0.596397	-0.0129458	non-homology
						2	0.659853	-0.0297026	rewired		2	0.597892	0.120175	non-homology
						2	0.629359	-0.203168	rewired		2	0.592657	0.0616663	non-homology
						2	0.645576	0.0330733	rewired		2	0.564526	-0.0935387	non-homology
						2	0.633089	-0.16227	rewired		2	0.547107	-0.0229057	non-homology
						2	0.676268	-0.0752097	rewired		2	0.58187	-0.148142	non-homology
						2	0.67433	0.0140097	rewired		2	0.566001	0.0703565	non-homology
						2	0.6394	0.0501668	rewired		2	0.606104	0.188055	non-homology
						2	0.666536	0.0299066	rewired		2	0.544385	-0.0606834	non-homology
						2	0.65627	-0.0881669	rewired		2	0.546078	-0.156303	non-homology
						2	0.658418	-0.258882	rewired		2	0.590846	0.18322	non-homology
						2	0.740642	0.180744	rewired		2	0.537726	-0.0170169	non-homology
						2	0.664492	-0.148189	rewired		2	0.557861	0.0146424	non-homology
						2	0.676241	-0.105024	rewired		2	0.625678	0.0226719	non-homology
						2	0.688193	0.0488503	rewired		2	0.556789	-0.110743	non-homology
						2	0.649884	-0.270568	rewired		2	0.549461	0.144762	non-homology
						2	0.624456	-0.197983	rewired		2	0.579914	-0.058783	non-homology
						2	0.65393	-0.100087	rewired		2	0.57134	0.0273442	non-homology
						2	0.679998	-0.0725471	rewired		2	0.587415	-0.129862	non-homology
						2	0.690743	-0.0117043	rewired		2	0.567946	-0.197087	non-homology
						2	0.611899	-0.141668	rewired		2	0.567565	-0.0206718	non-homology
						2	0.689921	0.0466205	rewired		2	0.600929	0.134387	non-homology
						2	0.653259	-0.0127819	rewired		2	0.56456	0.234192	non-homology
						2	0.659144	0.103962	rewired		2	0.558063	-0.0801649	non-homology
						2	0.700738	-0.0786119	rewired		2	0.560512	-0.193592	non-homology
						2	0.625601	-0.172353	rewired		2	0.546559	0.197256	non-homology
						2	0.659572	0.104647	rewired		2	0.59013	0.274777	non-homology
						2	0.643455	-0.267301	rewired		2	0.626598	-0.00607082	non-homology
						2	0.643834	-0.144853	rewired		2	0.577889	0.128277	non-homology
						2	0.645654	-0.0550023	rewired		2	0.552335	-0.158731	non-homology
						2	0.625466	-0.159571	rewired		2	0.575333	0.0134118	non-homology
						2	0.634783	-0.1683	rewired		2	0.587369	-0.0338682	non-homology
						2	0.62386	-0.130926	rewired		2	0.536304	-0.173842	non-homology
						2	0.675742	-0.041879	rewired		2	0.562966	-0.0279653	non-homology
						2	0.650289	0.00595709	rewired		2	0.581352	-0.196309	non-homology
						2	0.671978	-0.12803	rewired		2	0.60823	-0.191	non-homology
						2	0.648534	-0.103375	rewired		2	0.577143	0.0457135	non-homology
						2	0.655195	0.017983	rewired		2	0.570016	-0.15542	non-homology
						2	0.632201	0.00110744	rewired		2	0.610172	0.26383	non-homology
						2	0.610172	-0.152149	rewired		2	0.575262	0.00151031	non-homology
						2	0.578248	-0.24176	rewired		2	0.614038	0.263623	non-homology
						2	0.681215	-0.0519674	rewired		2	0.585607	-0.113695	non-homology
						2	0.5814	-0.236568	rewired		2	0.590422	-0.0787887	non-homology
						2	0.648548	0.0343756	rewired		2	0.638517	0.168433	non-homology
						2	0.655049	-0.0378386	rewired		2	0.579995	-0.207209	non-homology
						2	0.670075	-0.0180071	rewired		2	0.575346	0.0532196	non-homology
						2	0.673883	0.0290114	rewired		2	0.595897	0.0101256	non-homology
						2	0.638574	-0.123208	rewired		2	0.571208	-0.144034	non-homology
						2	0.693552	0.257611	rewired		2	0.590049	-0.00610657	non-homology
						2	0.632172	-0.152131	rewired		2	0.622966	0.351245	non-homology
						2	0.640064	-0.0360185	rewired		2	0.585372	-0.0116411	non-homology
						2	0.637561	-0.0316061	rewired		2	0.612016	-0.0401815	non-homology
						2	0.650751	0.0320252	rewired		2	0.536095	0.0483786	non-homology
						2	0.640193	-0.0534526	rewired		2	0.569515	-0.0519824	non-homology
						2	0.660608	-0.0302665	rewired		2	0.569153	0.115954	non-homology
						2	0.691462	0.00495594	rewired		2	0.57182	-0.0749587	non-homology
						2	0.646016	-0.196841	rewired		2	0.562148	-0.0265555	non-homology
						2	0.627202	-0.14469	rewired		2	0.5903	-0.118588	non-homology
						2	0.67009	-0.036818	rewired		2	0.562414	-0.00465891	non-homology
						2	0.661328	-0.221989	rewired		2	0.585144	-0.188371	non-homology
						2	0.696676	0.16504	rewired		2	0.565516	-0.167265	non-homology
						2	0.657322	-0.00587763	rewired		2	0.565805	-0.0798844	non-homology
						2	0.77465	0.527596	rewired		2	0.552334	-0.143866	non-homology
						2	0.640187	-0.0604557	rewired		2	0.560573	-0.144305	non-homology
						2	0.645635	0.088884	rewired		2	0.535404	0.0195918	non-homology
						2	0.600205	-0.218916	rewired		2	0.579956	0.0831205	non-homology
						2	0.635515	-0.205689	rewired		2	0.59631	-0.147064	non-homology
						2	0.661258	-0.0990778	rewired		2	0.598849	-0.0157334	non-homology
						2	0.621546	-0.242631	rewired		2	0.602763	0.181472	non-homology
						2	0.678474	-0.166499	rewired		2	0.556555	-0.12362	non-homology
						2	0.681782	0.0673885	rewired		2	0.53806	0.0279653	non-homology
						2	0.652079	-0.0971701	rewired		2	0.549027	0.018976	non-homology
[truncated: 9,003 more rows]

## Sheet: Fig. S2
The retrograde neuroanatomical tract-tracing data is publicly available from the Marmoset Brain Architecture Project (http://marmoset.braincircuits.org/).

## Sheet: Fig. S4
Fig. S4a,b					Fig. S4c CC eigenmodes
mode	eigenvalue	weighted zero crossings				mode1	mode2	mode3	mode4	mode5	mode6	mode7	mode8	mode9	mode10	mode11	mode12	mode13	mode14	mode15	mode16	mode17	mode18	mode19	mode20	mode21	mode22	mode23	mode24	mode25	mode26	mode27	mode28	mode29	mode30	mode31	mode32	mode33	mode34	mode35	mode36	mode37	mode38	mode39	mode40	mode41	mode42	mode43	mode44
1	0	0			AuA1	-0.124899	-0.383371	-0.205976	-0.166705	0.0332429	-0.00649203	-0.0708152	-0.010225	0.0329047	0.00560659	-0.0184946	-0.0653811	0.0173329	-0.00815566	-0.00495629	-0.0178752	0.0144621	0.293178	-0.0373533	0.00699499	-0.13906	0.171339	0.183566	0.00108151	-0.0655021	-0.0248578	0.0132426	0.00518117	-0.00272535	-0.00625566	-0.0258349	-0.0231668	0.0820524	0.0212144	-0.0815194	0.0611014	-0.0467924	0.114951	-0.1312	0.0325406	-0.0949729	-0.285535	-0.272334	-0.0236412
2	0.114555	75			AuCPB	-0.120539	-0.376987	-0.190928	-0.169144	0.0328205	-0.00771362	-0.0802157	-0.0254518	0.0109216	0.00387045	0.00584421	-0.101893	-0.000964585	-0.0193851	-0.0695083	0.0269837	0.0300327	-0.439172	0.0422324	-0.00683355	0.0635155	-0.0558848	-0.0539573	-0.00186185	0.00465148	0.0117726	0.00232846	-0.00079932	-0.00768686	-0.00713653	0.0132035	0.0140226	-0.0966429	-0.00112988	0.0622345	-0.0381914	0.0497392	-0.1273	0.132982	-0.035554	0.0759657	0.214732	0.207021	0.0284934
3	0.159319	77			AuRT	-0.0939306	-0.313851	-0.168567	-0.146656	0.0330153	-0.00746784	-0.0852058	-0.0229666	0.0224082	0.00454382	0.00015912	-0.135668	0.00830868	-0.0183849	-0.0833331	0.0288473	0.0442873	-0.554103	0.0639316	-0.017975	0.129528	-0.113684	-0.132055	0.00860683	0.0500081	-0.0154143	-0.00270243	0.00640457	0.0184375	0.0279133	-0.0110649	-0.0155683	0.126612	-0.00647912	-0.0591892	0.0256413	-0.0567863	0.148682	-0.148015	0.0404577	-0.0623343	-0.156918	-0.141834	-0.0281215
4	0.186243	56			AuCM	-0.109628	-0.258109	-0.136716	-0.0979385	0.00311044	-0.00462818	0.00875148	0.0207231	-0.000448306	-0.00775816	-0.00443911	0.0814515	-0.00992353	0.0463151	0.0516476	-0.0094885	-0.064967	0.452107	-0.026841	-0.0132913	0.142936	-0.241261	-0.294951	0.00451358	0.177749	-0.0126306	-0.0716076	-0.0187595	0.060244	0.0439914	-0.0134433	-0.0548807	0.349682	-0.06535	-0.101531	0.0733204	-0.139777	0.264757	-0.236725	0.0501618	0.0603536	0.171531	0.219207	0.0274697
5	0.374535	107			AuML	-0.118558	-0.351359	-0.181543	-0.149326	0.0316192	-0.00809505	-0.0708144	-0.014903	0.0279897	0.0129971	-0.0282253	-0.0704184	0.0130816	-0.0261797	-0.00508219	-0.030677	0.034901	0.263121	-0.0432798	0.022973	-0.238777	0.297072	0.329672	-0.0113107	-0.145384	0.0132205	0.0407906	0.00318188	-0.0358435	-0.0360709	0.0142445	0.0111377	-0.18178	0.0216183	0.0899962	-0.0415486	0.0730757	-0.16856	0.164793	-0.0413854	0.0563561	0.165597	0.139456	0.00605229
6	0.450403	103			PGa-IPa	-0.0954085	-0.0879936	-0.010897	0.0408012	-0.0982815	0.043818	0.266947	-0.0318897	-0.148773	-0.0735433	0.175856	0.384441	-0.0293251	0.21357	0.180887	0.0505355	-0.153818	-0.170594	0.0140701	0.0393365	-0.0729656	0.0522325	0.139507	-0.0419961	-0.164227	0.0147491	0.0639346	-0.00173162	0.0260969	-0.0233029	-0.0700632	-0.116993	-0.0198845	0.0667	-0.0341536	0.128794	-0.0259429	0.0541663	-0.0875496	0.0754404	-0.157742	-0.154636	0.483158	0.256455
7	0.47272	119			TPO	-0.118542	-0.226435	-0.0628928	-0.0548089	-0.0312946	0.0190129	0.118463	-0.00207471	-0.0934178	-0.0245553	0.0978213	0.294718	-0.034085	0.088856	0.109082	0.0305713	-0.126461	0.191084	-0.0136001	0.00575941	0.173248	-0.316104	-0.321986	0.00353951	0.133475	0.0551025	-0.0437287	-0.0237551	-0.00546457	-0.0118078	0.0450481	0.106413	-0.304797	-0.000297507	0.108002	-0.101946	0.153177	-0.320959	0.331394	-0.0720399	0.0014518	-0.0773759	-0.22502	0.00968202
8	0.496921	120			A10	-0.168216	-0.131252	0.327057	-0.00549788	-0.040952	0.0855599	-0.00806974	0.0361534	-0.150873	0.0175344	-0.0668668	0.215524	0.0201875	-0.272322	-0.250471	0.0613364	0.176531	0.011304	-0.0292924	0.0164964	0.00072888	-0.0123876	-0.0147144	0.0527018	0.0542329	-0.0243631	-0.0791147	0.0295664	-0.22806	-0.187406	0.133246	-0.0354799	-0.149058	0.0341973	0.0641753	0.132382	-0.0579419	-0.014376	-0.179339	-0.00173028	0.000841146	-0.00385738	0.104508	-0.184537
9	0.57176	132			TE3	-0.115308	-0.0845232	0.0150638	0.070948	-0.117798	0.0744379	0.331386	-0.0475265	-0.179072	-0.0822209	0.282303	0.248309	-0.0687186	0.162432	0.0665003	0.057887	-0.112986	-0.14598	-0.00153392	-0.0390446	-0.0521028	0.162137	0.176173	-0.0147947	-0.0338102	0.00267357	0.0386947	0.00501563	-0.00567542	0.0495136	-0.00363658	0.0455116	0.106481	-0.0699046	0.000365218	-0.151632	-0.0443779	0.146552	-0.114194	-0.0320106	0.136285	0.189748	-0.37753	-0.277944
10	0.579211	135			PF	-0.155007	0.114493	-0.0785705	-0.0676825	-0.176732	0.0763035	-0.027253	0.18978	0.0265469	-0.0104072	-0.0413737	-0.0119014	-0.228884	0.206682	-0.174825	-0.177315	0.143168	-0.0130993	-0.119791	0.19938	-0.0712906	-0.0321019	-0.0332504	0.0576685	0.0669499	0.143343	-0.028318	0.0828272	0.0471731	-0.0223478	-0.251044	0.125433	-0.308733	0.122063	-0.319027	-0.0964671	-0.301468	0.17949	0.0180351	-0.339144	0.0766948	0.0628548	0.0340397	0.0453762
11	0.621206	137			S2E	-0.126716	0.101891	-0.0619453	-0.0936178	-0.0736201	0.0968966	-0.0132273	0.137084	-0.0625986	0.0506951	-0.0459047	-0.0337059	-0.151358	0.108105	0.000248809	-0.0231867	0.105749	0.0320695	0.0774593	0.43655	0.339792	-0.179822	0.374368	0.00721717	0.0175337	-0.108083	0.0955006	0.215109	0.170343	-0.199699	0.186409	0.100643	0.131152	-0.191986	-0.0120283	0.0764196	0.223559	-0.105597	-0.0252492	0.20698	-0.0242428	-0.0069086	-0.0194981	-0.0386323
12	0.694803	145			A24d	-0.154053	0.141812	-0.0285164	-0.16115	0.338942	0.0125518	0.172064	-0.162519	0.0225723	-0.0766018	-0.0608079	0.0490681	0.143203	-0.00182883	-0.182492	-0.193689	-0.132695	-0.0225803	-0.18944	0.152621	0.113073	0.0863062	0.00421643	-0.148478	0.0312486	-0.0939851	-0.110537	-0.132088	0.0323421	0.021303	-0.0558567	0.0582881	-0.0323001	0.0722876	0.0977446	0.0488366	-0.0156004	0.0529466	-0.00867349	-0.0153808	-0.211109	0.129784	-0.0893255	0.105075
13	0.708426	152			PE	-0.136024	0.122494	-0.0683647	-0.0926422	0.106708	0.120943	0.00388348	0.0852933	-0.173893	-0.0480199	-0.0672448	-0.0550059	-0.0141017	0.0245763	0.0518071	0.00137778	0.0589451	0.00148202	0.0986934	-0.32462	-0.23794	-0.384525	0.205279	0.399751	-0.0343543	0.172904	0.0529496	-0.113561	-0.191065	0.125431	-0.263607	0.15345	0.0805781	-0.113745	0.124381	0.132869	0.0527202	-0.105501	-0.0915125	0.0334649	-0.15573	0.0727902	-0.0477949	0.0241396
14	0.732265	147			A6M	-0.165346	0.118627	0.0144358	-0.13207	0.219684	-0.0932377	0.088052	-0.234382	0.247677	-0.131778	0.0478454	0.0622705	-0.107905	0.0311262	0.0180226	0.189495	0.181524	0.0122825	-0.092398	0.105269	0.0704594	0.167551	-0.146806	0.0689637	-0.0201135	0.04166	-0.0129153	0.106676	-0.0359762	-0.130577	-0.183244	0.0191529	0.0101719	-0.108583	0.182147	0.135575	0.220286	0.0645349	-0.115026	-0.224408	-0.290771	0.156958	-0.0768765	0.0832146
15	0.745171	151			A6Va	-0.213222	0.170075	-0.0779795	-0.133064	-0.359449	-0.0387964	-0.172441	-0.069955	0.14525	0.0813381	0.163729	0.0861297	0.138224	-0.087598	-0.0741904	-0.170945	-0.125258	-0.0162794	-0.0719984	0.0268553	0.0323051	0.0474988	-0.0292486	0.0829986	-0.0289764	0.051252	-0.0144932	0.0437911	-0.0424297	-0.0618083	-0.147626	0.0940384	0.0605645	-0.0734479	0.00235188	-0.0023905	-0.0422524	-0.106773	-0.0050818	0.158197	-0.0618996	0.0376394	0.0292355	-0.0536905
16	0.799832	146			A1-2	-0.146179	0.146611	-0.084398	-0.14693	-0.051432	0.218812	-0.0326656	0.177963	-0.177814	0.0910404	-0.0694473	-0.102963	-0.116824	0.0157073	0.188705	0.23531	0.110247	0.0187028	0.0540628	0.203057	0.183203	0.0793897	0.0261471	-0.0350479	-0.0875975	-0.0280019	-0.157104	-0.354139	-0.219039	0.225219	-0.0369519	0.02493	-0.0204611	0.0377548	-0.0159513	0.010351	-0.0232257	-0.00401324	-0.0173272	-0.0494402	0.0306646	0.0116812	0.0107247	0.0132108
17	0.806247	151			A23c	-0.132089	0.121841	-0.0415789	-0.126307	0.281325	0.0305257	0.136302	-0.0280068	-0.124283	0.0156619	-0.0757252	-0.00481027	0.172909	0.000875774	-0.153512	-0.305024	-0.224783	-0.01315	0.11089	-0.0184388	-0.0159014	-0.108357	0.146951	-0.133387	0.132344	-0.112354	-0.0456717	-0.0316966	-0.229217	-0.0240172	-0.0810517	-0.0712172	-0.0637635	-0.102095	-0.0661348	0.0325672	0.117992	0.316136	0.284292	0.0676547	0.227764	-0.144891	0.0756383	-0.0883435
18	0.878267	136			A6DC	-0.157355	0.124658	-0.0225561	-0.114326	0.127196	-0.0962673	0.0320556	-0.188979	0.215507	-0.119679	0.0818676	0.0987403	-0.117746	-0.0100022	0.00895326	0.270054	0.296007	0.0389853	0.0803352	-0.0310381	-0.0290904	-0.0469607	-0.0491805	0.185661	-0.164149	0.154908	0.116301	0.0758454	-0.0697771	0.0664014	0.163224	-0.194517	0.010783	-0.137165	-0.214508	-0.0925253	0.0910282	0.214032	0.272329	0.0360747	0.267586	-0.17736	0.0780599	-0.0728965
19	0.923237	140			A3a	-0.146372	0.153968	-0.0767211	-0.161692	0.0604614	0.19381	0.0130195	0.0839859	-0.185245	0.0699507	-0.0651941	-0.0718787	0.071724	-0.0750381	0.122912	0.10298	-0.0922656	-0.0185537	0.0107823	-0.259085	-0.229377	-0.0373892	-0.0659091	-0.0721098	0.147211	-0.0215641	0.194526	0.451712	0.290736	-0.29448	0.114538	0.00721847	-0.053821	0.0187107	-0.0398362	-0.00471041	0.0281013	0.0595991	-0.0378519	-0.16217	-0.0351019	0.0490737	-0.0104097	0.0444614
20	0.955832	155			A4ab	-0.167292	0.166517	-0.0554614	-0.182062	0.284702	0.0840353	0.135014	-0.114829	-0.0267491	-0.0729606	-0.0673409	0.0284124	0.0951694	-0.0287561	-0.0759015	0.0328066	0.00186754	-0.00981775	-0.187525	0.000331902	-0.00953265	-0.0130803	-0.0314493	0.0658844	-0.130881	0.0823369	0.0494031	-0.0849825	0.252418	0.153026	0.251357	0.059495	0.0668013	0.188691	-0.109598	-0.16135	-0.312166	-0.397161	-0.183337	0.150865	0.160259	-0.0818887	0.0648009	-0.0824693
21	1.0005	154			A3b	-0.154914	0.16309	-0.0880337	-0.171122	-0.0692168	0.226072	-0.0593575	0.131273	-0.178553	0.133374	-0.0197641	-0.0857739	0.0283955	-0.113696	0.23917	0.248651	-0.0508908	-0.00452903	0.0287678	-0.0763656	-0.0024856	0.266023	-0.227043	-0.209151	0.0114208	-0.0876908	-0.0828179	-0.065163	-0.0557817	0.00615903	0.0437498	-0.138956	-0.0097394	0.0415041	0.0749817	-0.01634	0.0654623	0.0972584	0.0665976	0.00753671	-0.0262469	-0.0286177	-0.0166274	0.00500081
22	1.01969	153			A4c	-0.19673	0.178027	-0.0824829	-0.157693	-0.302739	0.00433234	-0.183064	-0.057909	0.174513	0.0968076	0.220377	0.125416	0.133262	-0.169566	-0.0359307	-0.12545	-0.126098	-0.0206403	-0.0539629	-0.064199	-0.00950407	0.0979176	-0.0869249	0.0667608	-0.0332951	0.0461087	0.0053637	0.0051254	-0.00751467	0.0208024	-0.0941752	-0.0683616	0.0469966	-0.11484	0.0336179	0.0154463	-0.00265547	-0.0527534	0.0543793	0.18031	0.0390887	-0.0393437	-0.00811016	-0.0447671
23	1.02909	153			MIP	-0.136197	0.0309214	-0.0851687	0.229706	0.110299	-0.0448815	-0.315818	0.0359731	-0.208852	-0.385608	0.131754	0.0150785	0.0286477	-0.0476543	0.0807375	-0.0655663	0.0451225	0.000517484	-0.0569055	0.0222893	0.0572764	0.044242	-0.0187077	-0.013445	-0.0557307	-0.0909422	-0.149265	0.116026	0.0549066	0.0184401	-0.00260697	0.0199608	-0.0151224	-0.0025664	-0.015435	0.0203115	-0.0519024	0.0368231	0.0761326	-0.00709081	-0.00298694	-0.0566058	0.021245	-0.0744795
24	1.06381	152			PEC	-0.121178	0.0381414	-0.0701329	0.1683	0.115538	-0.0564778	-0.285386	0.0437517	-0.213834	-0.333503	0.142172	0.0329851	0.0186264	-0.0197548	0.118899	-0.161282	0.150676	0.00470626	0.0141928	-0.159163	0.129041	0.0305846	0.0430575	0.0887486	-0.104681	-0.0680362	-0.290565	-0.0259479	0.154853	-0.118146	-0.0258215	-0.0542073	-0.0344548	0.0369723	0.0204255	-0.111162	0.0670666	0.0318152	-0.0457554	0.032715	0.0423721	0.0538996	-0.0023866	0.076718
25	1.07473	150			TEO	-0.0769469	-0.023029	-0.0312012	0.13514	-0.0797186	0.116589	0.30551	-0.137179	-0.0880539	0.0102681	0.356299	-0.369703	-0.0905078	-0.157946	-0.0801127	-0.076057	0.103522	0.0754676	-0.0184866	-0.0592674	0.0804357	-0.00239105	0.0136765	-0.0324319	0.0293712	0.0380175	-0.0275627	0.0645361	-0.011485	0.0687937	0.0348822	0.0375741	-0.00038151	-0.0582936	0.075018	-0.0463815	-0.0703863	0.0353361	-0.00253509	-0.0296801	0.0239218	0.0372353	-0.127346	-0.0983409
26	1.07917	157			V1	-0.0862989	-0.00551017	-0.0762798	0.235774	0.0746734	0.212247	-0.144875	-0.254979	0.0410949	0.323025	-0.11717	0.117144	-0.123624	0.155595	-0.0815551	0.00930746	-0.0126064	-0.000894379	0.00451597	-0.201033	0.153949	0.0702633	0.103523	-0.0542658	0.0458036	0.175353	-0.161846	0.0630585	0.0240924	0.0310859	0.0377995	-0.00739467	0.0295753	-0.0147373	-0.0096105	0.0694464	-0.0243799	-0.0131111	0.0256802	-0.0222422	0.0251919	0.0143665	-0.0101195	0.014627
27	1.10458	159			V2	-0.0857825	-0.00368063	-0.0734466	0.232662	0.071379	0.204257	-0.139007	-0.250747	0.0334413	0.308892	-0.0849464	0.0739861	-0.152935	0.141849	-0.153847	0.0863711	-0.112959	0.0202389	0.0301171	-0.119052	0.0605885	-0.00793101	0.0308676	0.0663835	-0.13776	-0.123218	-0.239817	0.209222	0.0137958	0.131539	-0.022267	0.0131176	-0.0357989	0.0778288	-0.0199938	0.0362998	0.0200521	-0.00572855	0.0105077	0.0111349	-0.0457342	-0.0477332	0.00167234	-0.0303806
28	1.12341	153			V4	-0.107486	-0.0183971	-0.0592525	0.203073	-0.058935	0.134055	0.266695	-0.125451	-0.0265502	0.0283224	0.278326	-0.388405	-0.0638917	-0.200191	-0.0881402	-0.0616267	0.0937502	0.0926759	-0.0171574	-0.0123202	0.0585595	-0.0658533	-0.0517845	-0.00105433	0.028068	-0.00196208	0.0298582	-0.0259894	0.0236516	-0.011577	-0.0301	-0.057565	-0.0846662	0.0370718	-0.023863	0.0608915	0.0571276	-0.0688008	0.0260217	0.0378725	-0.0929494	-0.107203	0.28049	0.170825
29	1.12691	142			V4T	-0.108995	-0.0230089	-0.0681657	0.190694	-0.0379708	0.101825	0.145676	-0.0578088	0.0892769	0.0351472	-0.101871	0.0467368	0.151202	-0.0681028	0.248618	-0.168243	0.187243	-0.101251	0.0814709	0.250251	-0.311814	-0.0706802	-0.0921376	0.00963918	-0.0233262	-0.0134835	-0.197209	-0.0485146	0.0911164	-0.096902	0.0141635	-0.165036	0.212644	0.0670729	-0.137918	0.489251	-0.0860174	-0.169541	0.222163	-0.0923117	0.0924146	0.084759	-0.172875	-0.041733
30	1.1317	150			V5	-0.101576	-0.0230209	-0.0799587	0.199783	0.0216651	0.110512	0.0233939	-0.0515819	0.124141	0.105525	-0.169188	0.104904	0.16195	-0.0580059	0.260095	-0.198287	0.258093	-0.0627306	0.00750258	0.11842	-0.14452	0.0130758	0.0148074	-0.1012	0.220258	0.221346	-0.0353824	-0.0291484	-0.00707647	0.085748	0.132894	0.0913332	-0.0509554	-0.286187	0.253836	-0.391467	0.000979801	0.12628	-0.158727	0.0613346	0.0546617	0.126208	0.122513	0.0707998
31	1.14361	153			A19DI	-0.0942251	0.00291728	-0.0662594	0.204309	0.0372822	0.10209	-0.0815032	-0.118093	0.0144377	0.070924	-0.00892789	-0.0356483	-0.0537319	-0.0146662	-0.112467	0.123282	-0.174787	0.0125512	0.0782514	0.294624	-0.335568	-0.161132	-0.20172	0.203793	-0.219726	-0.487319	0.133745	-0.174001	0.040507	-0.151793	-0.0708624	0.01057	-0.0535122	-0.0546048	0.0492334	-0.277267	0.0487736	0.074513	-0.0992099	0.0380964	0.0296964	0.0661713	-0.0104238	-0.0241694
32	1.1614	146			V3A	-0.112196	0.0139412	-0.0774467	0.219704	0.0719569	0.0164081	-0.192669	0.0135347	-0.0507283	-0.197143	0.0325084	0.00375514	0.0128957	-0.0740332	-0.0439776	0.125726	-0.177045	-0.00367539	-0.0523917	0.267361	-0.105556	-0.00291632	-0.0433597	-0.140843	0.143288	0.0691374	0.319978	0.352888	-0.314021	0.453983	0.051381	0.0752051	0.0420004	0.0421837	0.0522883	0.160843	-0.0572718	-0.0591191	-3.38953e-05	0.00500321	0.000323595	0.0367494	-0.0134531	0.0553561
33	1.18287	152			V6	-0.102547	0.00876158	-0.0771253	0.229439	0.0866755	0.104127	-0.211989	-0.135077	-0.0825653	0.00355057	0.00539253	0.0451995	-0.0518125	0.0463654	-0.00336691	-0.048018	0.0279596	0.0102673	-0.0385946	-0.0669817	0.152818	0.0935003	-0.00557846	-0.0946721	0.155938	0.169298	0.578631	-0.434616	-0.0397862	-0.342666	-0.0508264	-0.0540555	0.0535155	0.0288061	-0.115243	0.0625092	-0.0268475	-0.0466142	0.0239702	-0.0453504	-0.0181452	-0.0427549	-0.0644413	-0.02512
34	1.1909	158			A32	-0.153192	-0.102902	0.383525	-0.0195663	0.0427859	0.207866	-0.1114	0.0693741	0.170718	-0.0450995	0.0976382	-0.174005	0.16448	0.240601	0.0752903	-0.0331839	-0.0650213	0.0216174	0.0317659	-0.0113105	0.0043798	-0.105146	-0.0178706	-0.137355	-0.223326	0.101617	0.0419924	-0.000784285	0.0334749	0.0252569	0.0185373	-0.0289984	-0.0372411	-0.0354446	-0.0246651	-0.0182724	-0.0201912	0.049882	0.0169585	0.053888	0.00243709	0.0359055	-0.0719736	0.0386754
35	1.19656	156			A32V	-0.121534	-0.0973951	0.311086	-0.00871478	0.000567674	0.193565	-0.0720018	0.0779072	0.0207425	-0.0259967	0.059093	0.0328647	0.269825	0.0598275	-0.231283	0.0873179	0.190638	0.0697564	0.198481	0.00276538	-0.00302576	-0.0966918	-0.0508374	-0.332386	-0.26304	0.0964674	0.0548	0.0131998	0.142926	0.0354959	-0.218172	0.0921494	0.0460511	-0.0173378	0.0786179	0.0112261	0.0405653	-0.000140839	-0.0161206	-0.0168362	0.0588039	-0.02732	-0.0224076	0.0636721
36	1.20962	157			A9	-0.155996	-0.0935916	0.34672	-0.0159463	0.0399039	0.109981	-0.0811436	0.0404879	0.123701	-0.0116865	0.0345493	-0.162421	-0.0407871	0.114944	0.194413	-0.107392	-0.183701	-0.0353552	-0.129909	-0.00855866	0.0012024	0.0222271	0.0364354	0.265688	0.0877744	-0.00631536	-0.00536841	-0.0342009	-0.0783785	0.0432388	0.31196	-0.135152	-0.0143951	0.0118527	-0.207642	-0.0948525	-0.0631845	0.0956023	0.195061	0.0940111	-0.364457	0.18668	-0.0283549	0.0484372
37	1.21417	157			A11	-0.136467	-0.0891958	0.258842	0.00981515	-0.0354102	0.0687692	0.0125141	0.035827	-0.110675	0.00875667	0.000568542	0.139838	0.12289	-0.0679621	-0.225678	0.112889	0.172859	-0.00524687	0.0944337	0.0038731	-0.0180598	0.245167	0.0687905	0.269332	0.469672	-0.221485	-0.01202	-0.0377715	0.144974	0.158634	-0.104559	0.0393428	0.241364	0.0440052	-0.0863633	-0.121407	0.0732119	-0.0914636	0.16591	-0.0995956	-0.033402	-0.0625393	0.0796372	0.0410692
38	1.22669	158			A8b	-0.151609	-0.0359286	0.249391	-0.0366196	0.0891082	0.00798162	-0.0466344	-0.0409291	0.214458	-0.0395526	0.04949	-0.186332	-0.151668	0.166121	0.299637	-0.0537682	-0.179189	-0.0415824	-0.103454	-0.000346279	0.00684405	0.0714075	0.0143112	0.0735252	0.219556	-0.114711	-0.0593972	0.0255624	-0.0604183	-0.091239	-0.164919	0.0774942	-0.0138253	0.0165826	0.194326	0.116904	0.0554074	-0.165087	-0.239758	-0.143899	0.432368	-0.265291	0.134682	-0.151761
39	1.23367	163			A46D	-0.148251	-0.0882219	0.235167	-0.0054394	-0.0120208	-0.0833334	-0.000367168	-0.00388749	-0.139664	0.0771265	-0.156842	0.129219	-0.317327	-0.421142	0.00910145	-0.104324	-0.0338468	-0.0408103	-0.201113	0.00502029	-0.0186849	-0.0955179	0.000968537	-0.0496429	-0.194751	0.0851644	-0.0297226	0.0234725	-0.157176	-0.127762	0.108285	-0.0151861	-0.0440917	-0.00227085	0.0163678	0.0518478	-0.0372101	0.0880105	-0.0931341	0.0355689	0.0523212	0.00145874	-0.0630721	0.0419309
40	1.24262	148			A8aD	-0.163574	-0.0368646	0.171387	0.00442905	0.00508083	-0.220111	0.00780937	-0.034633	-0.0813779	0.0952036	-0.156801	-0.02279	-0.335765	-0.233361	0.148714	-0.114644	-0.10555	-0.0378027	-0.044143	-0.0164364	-0.0207906	-0.0145767	0.0269615	-0.167372	-0.114475	0.0222514	0.0942934	-0.0266558	0.309477	0.231621	-0.267805	0.0744748	0.267767	-0.0432468	-0.052893	-0.163353	0.108503	-0.0252985	0.198242	-0.0656235	0.00715105	-0.041848	-0.0367998	0.161062
41	1.30257	151			A45	-0.12882	0.0182672	0.0106717	0.0455215	-0.20525	-0.161956	0.0823503	-0.196894	-0.141176	-0.0582864	-0.170281	-0.159837	0.185752	0.178064	-0.00137189	0.0721126	-0.00703691	0.0071033	-0.0127358	0.00931035	0.00866185	0.0298144	-0.0500857	0.0312308	-0.0984759	0.0842185	-0.10662	0.0977014	-0.356777	-0.296367	0.12174	0.341385	0.332313	0.245453	-0.00936243	-0.202944	0.00914116	0.00309139	0.101895	-0.0466782	0.0801497	-0.0814965	-0.0267198	0.275656
42	1.30855	160			A8C	-0.178168	0.113769	-0.0382589	-0.059951	-0.208906	-0.144494	-0.118276	-0.108045	0.169484	-0.0129166	0.123269	0.072413	0.0271804	-0.0479431	-0.0383434	-0.0367734	-0.00557352	0.0131398	0.148127	-0.107559	-0.0397252	-0.26815	0.26061	-0.133434	0.0773881	-0.170233	0.0244936	-0.209954	0.0718428	0.179228	0.38618	-0.0706575	-0.0494666	0.251274	0.105754	0.0522348	0.112855	0.0926262	-0.159134	-0.407006	0.0224419	-0.00806015	-0.0688992	0.179048
43	1.31713	157			AIP	-0.132936	0.0333099	-0.050919	0.0808303	-0.0932299	-0.0301306	0.0696581	0.176878	0.0415682	-0.145024	-0.0844328	-0.0343214	-0.202505	0.219343	-0.237821	-0.0905895	0.0470631	-0.0375148	-0.111571	-0.168813	-0.287862	0.132042	-0.219483	-0.197264	0.0709871	-0.00163795	-0.104566	-0.142083	-0.00520175	0.0776985	0.207842	0.154124	-0.0269083	-0.161535	-0.259073	0.112315	0.446485	-0.106744	-0.165332	0.207262	-0.0206415	-0.0488479	-0.00885528	0.0110232
44	1.32442	151			A47L	-0.143503	-0.0067536	0.0735853	0.0421182	-0.192627	-0.199502	0.0662235	-0.175781	-0.200049	-0.0386848	-0.267775	-0.134396	0.150638	0.126853	-0.0308241	0.107847	-0.00455233	0.0181251	-0.0156582	0.00667133	0.0910966	0.0696568	0.00446939	0.152895	0.0855695	-0.0333138	0.058363	0.0116183	0.136442	0.0970039	-0.0764231	-0.292008	-0.341817	-0.221812	0.0476341	0.142989	-0.116911	0.0153237	-0.123881	0.203067	0.185896	-0.00475708	-0.236932	0.37441
45	1.33351	162			A8aV	-0.17049	0.0150232	0.0328122	0.0532906	-0.217819	-0.260777	0.0348512	-0.210315	-0.169898	-0.0556796	-0.288263	-0.16725	0.141478	0.136467	0.04229	0.0589363	-0.0234279	0.0353043	-0.0170937	-0.011919	0.0433075	-0.0731538	-0.0111127	-0.0896572	-0.067266	0.0410228	0.0383535	-0.0332351	0.110774	0.0964787	-0.0241937	-0.0641785	-0.0534016	-0.0182291	0.0107027	0.0181637	0.0561002	0.0184714	0.029003	-0.133346	-0.224586	0.0638415	0.237981	-0.618303
46	1.37777	155			A6DR	-0.15587	0.052547	0.0406267	-0.0170063	0.0575365	-0.227919	0.00229578	-0.0864911	0.162618	-0.0285312	0.0530725	0.00209985	-0.211878	0.0183212	0.106993	0.184849	0.129542	0.0211944	0.304168	-0.117077	-0.113768	-0.0885897	0.111886	-0.326812	0.253195	-0.18757	-0.074585	-0.000645135	-0.0777686	-0.126593	-0.13045	0.129425	-0.120093	0.134436	-0.0617967	-0.0270263	-0.332202	-0.0632961	0.0625651	0.412391	-0.112825	0.132257	-0.0214092	-0.0336457
47	1.38989	155			PG	-0.12354	-0.0071907	-0.0725481	0.147969	-0.0261224	-0.0102373	0.16238	0.253086	0.224428	-0.089285	-0.154559	0.0272294	0.0293196	-0.0533808	-0.0453938	0.0414664	-0.0633483	-0.00365347	-0.00682722	-0.306462	0.260551	0.11972	0.00714343	0.0306784	-0.198865	-0.311915	0.142434	-0.015998	-0.0493857	-0.0048561	0.0922148	0.188988	0.0627665	-0.268906	0.00650501	0.165834	-0.209561	-0.0312082	0.124499	-0.146656	0.167741	0.277499	0.0774069	0.0599137
48	1.4106	150			A19M	-0.0916821	0.00398672	-0.0125457	0.109144	0.121032	-0.229819	-0.0178436	0.177555	-0.0467573	0.342423	0.175072	0.00452322	0.16318	0.103553	0.0257415	0.108308	0.168525	-0.0320108	-0.415314	-0.0235481	-0.024504	-0.111025	0.0526916	-0.00104846	0.015938	-0.0840841	0.0470291	-0.0177032	0.00605186	0.0208239	-0.0468342	0.0222505	0.00150722	0.0831851	0.0451848	0.00608403	0.118094	0.121078	0.0664581	0.0883953	0.113377	0.0677283	0.043952	0.0100665
49	1.41906	157			PFG	-0.129884	0.0460357	-0.0695283	0.0325831	-0.0727394	0.0292903	0.0818542	0.263021	0.0716901	-0.0801674	-0.133303	-0.0028668	-0.241575	0.234282	-0.199757	-0.168465	0.124883	0.005556	-0.0363246	-0.0597216	-0.0425214	0.0138659	-0.0951813	0.0166722	-0.018764	-0.0226485	0.0886547	0.063078	-0.0119137	-0.0202582	0.0347174	-0.375201	0.189899	0.202237	0.56135	-0.0897506	-0.143632	0.0103414	0.164761	0.0979241	-0.071702	-0.133293	-0.0290109	-0.0464917
50	1.42567	158			A23b	-0.13202	0.0396667	0.000864661	0.0199362	0.179814	-0.244554	0.0328303	0.131051	-0.0839465	0.195404	0.0860208	-0.0119739	0.0104264	0.0614943	-0.0282396	-0.20069	-0.040012	0.0338044	0.395935	0.0244189	0.0586517	0.0968383	-0.0896946	-0.0317323	-0.0782449	0.0180155	-0.00603005	0.133228	-0.248812	-0.0222164	-0.00886511	-0.342144	0.0690328	-0.163503	-0.198292	-0.210388	-0.00476423	-0.337313	-0.226004	-0.226269	-0.0614666	0.0416836	-0.00262105	0.034304
51	1.4419	157			PGM	-0.114812	0.0142103	-0.00681328	0.104786	0.151222	-0.319166	-0.0208871	0.232746	-0.0640731	0.334652	0.211772	-0.01606	0.139815	0.0980098	0.0119885	0.107597	0.0975614	-0.0213645	-0.221566	0.015234	-0.0443215	-0.0484328	0.00700366	-0.0142209	-0.0261075	-0.0152866	-0.0103676	0.00306227	-0.00946094	-0.0175848	0.0255172	0.00710366	-0.00113837	-0.0198755	-0.0116528	0.0790601	-0.081596	-0.0342414	-0.00679134	-0.0337223	-0.0771399	-0.0645972	-0.0616118	-0.023374
52	1.44863	162			A23a	-0.113171	0.00612466	0.0297769	0.0417447	0.122611	-0.19398	0.0168685	0.109196	-0.0630135	0.166762	0.066137	-0.0183504	-0.0400652	-0.00740919	0.00270989	-0.128922	-0.0999321	0.0334625	0.445395	0.0975903	0.027258	0.244923	-0.19492	0.27391	-0.0654226	0.221971	0.0851233	-0.0561467	0.208429	0.0508997	0.170582	0.337503	-0.130611	0.21529	0.173603	0.218455	0.0264712	0.228937	-0.00370027	0.120145	0.046516	0.0244942	0.0273121	-0.0478818
53	1.4563	162			OPt	-0.121003	-0.00863774	-0.0796174	0.19113	0.00452159	0.00393798	0.116319	0.213086	0.215057	-0.0938314	-0.104827	-0.0321777	0.0801136	-0.172153	-0.0650033	0.209136	-0.229009	0.0012106	0.0116536	0.0286903	0.105964	-0.0456585	0.126948	0.0568707	0.0621299	0.255425	-0.0814482	0.0155471	0.0323767	-0.0809086	-0.194641	-0.250234	-5.84561e-05	0.400792	-0.115593	-0.10768	0.298546	0.00433599	-0.111875	0.133008	0.153534	0.272777	-0.0519603	-0.034016
54	1.50127	157			LIP	-0.118854	0.00524279	-0.0630699	0.178094	0.0402921	-0.0707412	0.0261654	0.197797	0.130333	-0.0819923	-0.00619227	-0.0453729	0.0293612	-0.113571	-0.144779	0.317266	-0.315378	-0.0184573	0.0303075	0.0969612	-0.0859221	-0.0351168	0.132714	-0.018066	0.0859702	0.260466	-0.257858	-0.150611	0.136062	-0.16216	0.0762275	0.0484257	0.017551	-0.335389	0.0884477	-0.0455117	-0.207328	0.0137195	0.0881378	-0.152289	-0.148114	-0.303981	0.0227183	0.012233
55	1.51609	161			MST	-0.118806	-0.0482559	-0.0900562	0.169074	-0.020074	0.0640894	0.182363	0.136172	0.241933	-0.0048369	-0.200413	0.0934455	0.19245	-0.148382	0.229494	-0.119359	0.13572	0.00046494	0.0201516	-0.0916419	0.186138	0.012223	-0.00354228	0.0669393	-0.0805004	-0.18216	0.129333	0.108944	-0.0687408	0.0898936	-0.104152	0.128608	-0.18955	0.147029	-0.139639	-0.113509	0.056114	0.0468018	-0.096942	0.028626	-0.227138	-0.374534	-0.0793428	-0.0712227
[truncated: 11 more columns]

## Sheet: Fig. S5
empirical CC graph			rewired CC graph				MSR surrogate data
mode	FC_accuracy		mode	FC_accuracy	null model		mode	FC_accuracy	null model
1	0.0253153		1	0.0301193	rewired		1	0.0407208	Moran
2	0.402675		1	0.0166544	rewired		1	0.0236279	Moran
3	0.477049		1	0.0685047	rewired		1	-0.0135932	Moran
4	0.660345		1	0.00900289	rewired		1	0.0234525	Moran
5	0.742898		1	-0.0825677	rewired		1	-0.0163784	Moran
6	0.737113		1	0.0205922	rewired		1	0.0380306	Moran
7	0.755377		1	0.0291412	rewired		1	0.0153864	Moran
8	0.771397		1	0.0458854	rewired		1	0.0126576	Moran
9	0.778936		1	0.0341961	rewired		1	0.0329704	Moran
10	0.772664		1	0.0279628	rewired		1	0.0319317	Moran
11	0.78524		1	0.0154145	rewired		1	0.0370022	Moran
12	0.793833		1	0.0239227	rewired		1	0.0241993	Moran
13	0.814971		1	0.0683228	rewired		1	0.020193	Moran
14	0.827256		1	-0.0381245	rewired		1	-0.000751646	Moran
15	0.839252		1	0.00982129	rewired		1	0.00125166	Moran
16	0.850928		1	-0.0455462	rewired		1	-0.0255148	Moran
17	0.853391		1	0.0262836	rewired		1	0.00761116	Moran
18	0.871887		1	0.00677743	rewired		1	-0.00296228	Moran
19	0.876633		1	0.058311	rewired		1	-0.0538254	Moran
20	0.882438		1	-0.00189564	rewired		1	0.0338113	Moran
21	0.892327		1	0.0177324	rewired		1	0.0633819	Moran
22	0.89553		1	0.0105619	rewired		1	0.0274097	Moran
23	0.896135		1	0.0392623	rewired		1	-0.0337473	Moran
24	0.902244		1	0.00998755	rewired		1	0.0280908	Moran
25	0.905844		1	0.0320208	rewired		1	-0.00653964	Moran
26	0.905114		1	0.0610715	rewired		1	0.0455193	Moran
27	0.903521		1	0.0344043	rewired		1	0.0098085	Moran
28	0.908984		1	-0.0265095	rewired		1	0.0203223	Moran
29	0.911717		1	-0.057089	rewired		1	-0.0164235	Moran
30	0.912736		1	0.0432452	rewired		1	0.0268733	Moran
31	0.915741		1	0.0660387	rewired		1	0.0382061	Moran
32	0.918513		1	-0.022868	rewired		1	-0.0423983	Moran
33	0.929092		1	-0.000946729	rewired		1	0.0300766	Moran
34	0.929701		1	0.0347739	rewired		1	0.0513441	Moran
35	0.931142		1	0.0138733	rewired		1	0.0588762	Moran
36	0.931188		1	-0.00677176	rewired		1	-0.0279101	Moran
37	0.935978		1	-0.0239015	rewired		1	0.0516378	Moran
38	0.938645		1	-0.00822587	rewired		1	-0.00474518	Moran
39	0.942551		1	0.044272	rewired		1	0.0143424	Moran
40	0.943517		1	0.0385967	rewired		1	0.0634065	Moran
41	0.945379		1	-0.0297327	rewired		1	-0.0355259	Moran
42	0.949045		1	0.00373535	rewired		1	-0.0135921	Moran
43	0.955373		1	-0.0939493	rewired		1	0.00436176	Moran
44	0.958465		1	-0.00430185	rewired		1	0.0386513	Moran
45	0.961301		1	-0.0351471	rewired		1	0.00843551	Moran
46	0.964585		1	-0.0426705	rewired		1	-0.0218826	Moran
47	0.966835		1	0.036123	rewired		1	0.00576867	Moran
48	0.96773		1	-0.00626802	rewired		1	0.00429903	Moran
49	0.971002		1	0.035102	rewired		1	0.0332091	Moran
50	0.974653		1	-0.0312994	rewired		1	0.0438798	Moran
51	0.978163		1	0.0497846	rewired		1	0.01878	Moran
52	0.982625		1	0.00174422	rewired		1	-0.0406038	Moran
53	0.988482		1	0.0588381	rewired		1	-0.00130093	Moran
54	0.995077		1	-0.0495367	rewired		1	-0.0210092	Moran
55	1		1	0.0367163	rewired		1	0.0214643	Moran
			1	0.0689998	rewired		1	0.0227015	Moran
			1	-0.0146657	rewired		1	-0.0388799	Moran
			1	0.0285523	rewired		1	0.0403471	Moran
			1	0.00937668	rewired		1	0.0118572	Moran
			1	-0.0287027	rewired		1	-0.0121944	Moran
			1	-0.0298765	rewired		1	0.0559145	Moran
			1	0.00991085	rewired		1	-0.012509	Moran
			1	-0.0229433	rewired		1	0.04577	Moran
			1	-0.0260995	rewired		1	-0.0368601	Moran
			1	-0.00493466	rewired		1	-0.00421931	Moran
			1	0.0600927	rewired		1	-0.00572517	Moran
			1	-0.0167015	rewired		1	-0.0353023	Moran
			1	0.00912961	rewired		1	-0.0669386	Moran
			1	0.00418937	rewired		1	-0.00253613	Moran
			1	-0.0335583	rewired		1	0.0181092	Moran
			1	0.0153639	rewired		1	0.00268641	Moran
			1	0.00732472	rewired		1	0.010204	Moran
			1	0.0693455	rewired		1	0.0121088	Moran
			1	0.0706123	rewired		1	0.0487967	Moran
			1	-0.0453819	rewired		1	-0.00873258	Moran
			1	-0.0265	rewired		1	-0.00343044	Moran
			1	0.0310195	rewired		1	0.00327934	Moran
			1	0.0184648	rewired		1	0.0166807	Moran
			1	0.0234735	rewired		1	-0.00361462	Moran
			1	-0.0266381	rewired		1	-0.0131326	Moran
			1	0.0221464	rewired		1	-0.0474834	Moran
			1	0.047651	rewired		1	0.014561	Moran
			1	-0.0227473	rewired		1	-0.051182	Moran
			1	-0.0165009	rewired		1	0.0117256	Moran
			1	-0.0483745	rewired		1	-0.00798099	Moran
			1	-0.0162449	rewired		1	0.0317107	Moran
			1	0.014845	rewired		1	-0.0493032	Moran
			1	0.0100127	rewired		1	0.0470345	Moran
			1	-0.00530807	rewired		1	0.0221584	Moran
			1	0.04984	rewired		1	-0.0488602	Moran
			1	-0.00180553	rewired		1	0.0166393	Moran
			1	0.112159	rewired		1	-0.0202331	Moran
			1	0.0285659	rewired		1	0.00844005	Moran
			1	0.0121279	rewired		1	0.00941851	Moran
			1	0.0457388	rewired		1	-0.0232777	Moran
			1	-0.00335817	rewired		1	-0.0408602	Moran
			1	0.0250761	rewired		1	0.00890316	Moran
			1	0.0222027	rewired		1	-0.0118684	Moran
			1	0.0394367	rewired		1	-0.0604606	Moran
			1	0.0216906	rewired		1	-0.0329202	Moran
			1	0.00492265	rewired		1	-0.0225965	Moran
			1	0.0542569	rewired		1	0.00449135	Moran
			1	0.0431667	rewired		1	0.0560067	Moran
			1	0.0286489	rewired		1	-0.0112599	Moran
			1	0.0171377	rewired		1	-0.0317912	Moran
			1	-0.00104885	rewired		1	-0.0199635	Moran
			1	-0.00522704	rewired		1	0.0411234	Moran
			1	-0.0133149	rewired		1	0.0426208	Moran
			1	0.0361194	rewired		1	-0.0429575	Moran
			1	0.0353258	rewired		1	-0.0358173	Moran
			1	0.0166081	rewired		1	-0.0294692	Moran
			1	-0.0539286	rewired		1	-0.0208533	Moran
			1	-0.0247733	rewired		1	0.0430952	Moran
			1	0.0596914	rewired		1	0.0481619	Moran
			1	-0.0277116	rewired		1	0.0395054	Moran
			1	-0.0368248	rewired		1	-0.0142443	Moran
			1	0.0195265	rewired		1	-0.0771775	Moran
			1	0.0313257	rewired		1	-0.0910312	Moran
			1	0.049235	rewired		1	-0.00337118	Moran
			1	0.0434706	rewired		1	-0.0127647	Moran
			1	0.0116309	rewired		1	0.0346914	Moran
			1	0.0367668	rewired		1	0.0119851	Moran
			1	-0.000779312	rewired		1	0.0344365	Moran
			1	0.0361775	rewired		1	-0.0237027	Moran
			1	-0.0236968	rewired		1	-0.0243789	Moran
			1	0.00624634	rewired		1	0.0390229	Moran
			1	-0.0147315	rewired		1	-0.00770616	Moran
			1	-0.0174608	rewired		1	-0.0415125	Moran
			1	0.0688137	rewired		1	0.0210774	Moran
			1	0.0177554	rewired		1	-0.0384166	Moran
			1	0.0245692	rewired		1	0.0299953	Moran
			1	0.0115698	rewired		1	-0.0212856	Moran
			1	-0.028427	rewired		1	0.00757577	Moran
			1	0.011264	rewired		1	-0.0114275	Moran
			1	-0.0130205	rewired		1	0.010873	Moran
			1	-0.0809184	rewired		1	-0.00201965	Moran
			1	-0.0102469	rewired		1	-0.0402057	Moran
			1	0.0283208	rewired		1	0.0299991	Moran
			1	-0.0123068	rewired		1	-0.0415429	Moran
			1	0.020242	rewired		1	0.000634966	Moran
			1	-0.00507508	rewired		1	0.000527338	Moran
			1	-0.0374671	rewired		1	-0.074611	Moran
			1	0.0142911	rewired		1	-0.0109823	Moran
			1	0.0317489	rewired		1	0.0256255	Moran
			1	0.0469285	rewired		1	-0.0374275	Moran
			1	-0.00943923	rewired		1	0.0234119	Moran
			1	-0.0705557	rewired		1	0.0113604	Moran
			1	0.0238208	rewired		1	0.0118126	Moran
			1	0.058928	rewired		1	-0.00429205	Moran
			1	-0.00231754	rewired		1	0.0164283	Moran
			1	-0.0910088	rewired		1	-0.0460377	Moran
			1	0.0026781	rewired		1	-0.0105866	Moran
			1	-0.0414214	rewired		1	-0.0212887	Moran
			1	-0.0377248	rewired		1	0.0403746	Moran
			1	0.00451852	rewired		1	-0.0309717	Moran
			1	-0.00411938	rewired		1	0.0282195	Moran
			1	0.00714283	rewired		1	-0.0914806	Moran
			1	-0.0330762	rewired		1	0.000729213	Moran
			1	0.0528414	rewired		1	0.043472	Moran
			1	-0.0026752	rewired		1	-0.0345666	Moran
			1	0.0581982	rewired		1	-0.00637098	Moran
			1	-0.0490284	rewired		1	-0.0660981	Moran
			1	-0.0231088	rewired		1	0.0343166	Moran
			1	-0.019099	rewired		1	0.00965674	Moran
			1	-0.044466	rewired		1	0.0110582	Moran
			1	-0.0470758	rewired		1	0.0378016	Moran
			1	0.00143715	rewired		1	-0.016772	Moran
			1	0.0116657	rewired		1	-0.0112224	Moran
			1	0.0420395	rewired		1	0.00397454	Moran
			1	0.072144	rewired		1	0.00430481	Moran
			1	-0.00257459	rewired		1	-0.0047795	Moran
			1	0.0455642	rewired		1	0.0156427	Moran
			1	0.0399174	rewired		1	0.0047035	Moran
			1	-0.0137981	rewired		1	-0.0382054	Moran
			1	0.0245284	rewired		1	0.0433716	Moran
			1	0.0205763	rewired		1	-0.0148904	Moran
			1	-0.0514934	rewired		1	-0.00990281	Moran
			1	-0.00635842	rewired		1	0.0149849	Moran
			1	-0.0525008	rewired		1	0.0402755	Moran
			1	-0.00653158	rewired		1	-0.0286706	Moran
			1	0.0308455	rewired		1	0.0258619	Moran
			1	0.00806897	rewired		1	-0.0192456	Moran
			1	0.0767736	rewired		1	-0.017926	Moran
			1	0.0467243	rewired		1	0.0101685	Moran
			1	0.0658647	rewired		1	-0.0802847	Moran
			1	0.0118846	rewired		1	-0.0600797	Moran
			1	0.0455032	rewired		1	-0.0505145	Moran
			1	0.014922	rewired		1	0.0185554	Moran
			1	-0.0146648	rewired		1	-0.0266941	Moran
			1	-0.0252385	rewired		1	-0.00372693	Moran
			1	0.0245064	rewired		1	-0.0620574	Moran
			1	0.0806982	rewired		1	-0.0523338	Moran
			1	0.0312867	rewired		1	-0.0215114	Moran
			1	-0.0185529	rewired		1	0.0183701	Moran
			1	-0.0111477	rewired		1	0.0339299	Moran
			1	0.0107648	rewired		1	-0.000935754	Moran
			1	-0.0191457	rewired		1	0.0137688	Moran
			1	-0.0710062	rewired		1	-0.0105671	Moran
			1	-0.0210235	rewired		1	-0.0600063	Moran
			1	-0.0202251	rewired		1	0.0285763	Moran
			1	0.0899372	rewired		1	0.0097422	Moran
			1	0.0398761	rewired		1	-0.0106316	Moran
			1	-0.00587545	rewired		1	-0.0219682	Moran
			1	0.0304505	rewired		1	0.011557	Moran
			1	-0.0244803	rewired		1	0.0362054	Moran
			1	-0.0220947	rewired		1	-0.0116441	Moran
			1	0.0231271	rewired		1	0.0165618	Moran
			1	0.076768	rewired		1	-0.0225492	Moran
			1	-0.00369939	rewired		1	-0.0443157	Moran
			1	-0.016629	rewired		1	-0.0193262	Moran
			1	-0.00903445	rewired		1	0.0138051	Moran
			1	0.0245193	rewired		1	-0.00260726	Moran
			1	0.00549603	rewired		1	-0.0366961	Moran
			1	0.0626544	rewired		1	0.0121772	Moran
			1	0.0140235	rewired		1	-0.0316996	Moran
			1	0.00858356	rewired		1	-0.0299708	Moran
			1	-0.00127725	rewired		1	0.00125434	Moran
			1	0.0407772	rewired		1	0.0138392	Moran
			1	-0.0200632	rewired		1	0.0384264	Moran
			1	0.021417	rewired		1	-0.0203458	Moran
			1	-0.00532919	rewired		1	-0.0234892	Moran
			1	-0.0100574	rewired		1	0.00517391	Moran
			1	0.04287	rewired		1	0.0102659	Moran
			1	0.0209398	rewired		1	0.00807794	Moran
			1	-0.0336797	rewired		1	-0.0123138	Moran
			1	0.000177362	rewired		1	0.0191829	Moran
			1	0.00388218	rewired		1	0.0395561	Moran
			1	0.05933	rewired		1	0.00954148	Moran
			1	-0.000436836	rewired		1	-0.0256566	Moran
			1	-0.082238	rewired		1	0.0115278	Moran
			1	0.0339269	rewired		1	-0.0361673	Moran
			1	0.0170098	rewired		1	0.00208351	Moran
			1	-0.00660027	rewired		1	0.000432377	Moran
			1	-0.00791959	rewired		1	-0.024116	Moran
			1	-0.0239244	rewired		1	0.0580482	Moran
			1	-0.0526117	rewired		1	0.0461309	Moran
			1	0.00832257	rewired		1	-0.0654561	Moran
			1	-0.00866308	rewired		1	0.0459528	Moran
			1	0.0768222	rewired		1	-0.0376536	Moran
			1	0.0118215	rewired		1	0.0390006	Moran
			1	0.0559616	rewired		1	-0.0309686	Moran
			1	0.0372787	rewired		1	-0.00566791	Moran
			1	0.0775326	rewired		1	-0.0188376	Moran
			1	-0.00735048	rewired		1	0.0643293	Moran
			1	-0.0147455	rewired		1	0.00994223	Moran
			1	-0.0233179	rewired		1	-0.0778314	Moran
			1	0.00612672	rewired		1	-0.051665	Moran
			1	0.0213606	rewired		1	-0.0220637	Moran
			1	-0.0346061	rewired		1	0.0417445	Moran
			1	-0.00498604	rewired		1	0.0107194	Moran
			1	0.0416199	rewired		1	-0.0368506	Moran
			1	-0.0297005	rewired		1	0.00928984	Moran
			1	-0.00808462	rewired		1	0.0145918	Moran
			1	0.0109046	rewired		1	0.028453	Moran
			1	0.0272459	rewired		1	0.000137339	Moran
			1	0.0118679	rewired		1	-0.0115679	Moran
			1	0.0299942	rewired		1	-0.0493488	Moran
			1	0.0237905	rewired		1	-0.000421453	Moran
			1	0.0254757	rewired		1	-0.0064237	Moran
			1	-0.00516849	rewired		1	-0.000732729	Moran
			1	0.04117	rewired		1	-0.00937803	Moran
			1	-0.0125759	rewired		1	-0.0343043	Moran
			1	0.0284694	rewired		1	-0.0119668	Moran
			1	0.0482506	rewired		1	0.00973926	Moran
			1	0.0359369	rewired		1	-0.0066159	Moran
			1	-0.00371231	rewired		1	0.015155	Moran
			1	0.001341	rewired		1	-0.037402	Moran
			1	0.00456177	rewired		1	-0.030313	Moran
			1	0.0617098	rewired		1	-0.0175318	Moran
			1	-0.0283036	rewired		1	-0.0372913	Moran
			1	0.0097289	rewired		1	0.0146658	Moran
			1	-0.0398733	rewired		1	-0.0838792	Moran
			1	0.064735	rewired		1	-0.00891825	Moran
			1	0.00292391	rewired		1	-0.0104972	Moran
			1	-0.00893246	rewired		1	0.0564877	Moran
			1	-0.0373189	rewired		1	-0.0333722	Moran
			1	-0.0121838	rewired		1	-0.0362182	Moran
			1	-0.0252635	rewired		1	0.0214305	Moran
			1	-0.00888226	rewired		1	0.00672269	Moran
			1	-0.0366287	rewired		1	0.0148561	Moran
			1	0.0251243	rewired		1	-0.0159316	Moran
			1	-0.0326786	rewired		1	0.00966592	Moran
			1	0.0146372	rewired		1	-0.0164113	Moran
			1	0.011041	rewired		1	0.0724345	Moran
			1	0.0139028	rewired		1	0.0103813	Moran
			1	-0.0605876	rewired		1	-0.0187669	Moran
			1	-0.0104153	rewired		1	0.011615	Moran
			1	0.0140582	rewired		1	-0.00387941	Moran
			1	0.0592119	rewired		1	0.051869	Moran
			1	0.0300148	rewired		1	-0.0602698	Moran
			1	-0.0330161	rewired		1	-0.016026	Moran
			1	0.0574535	rewired		1	-0.0230752	Moran
			1	-0.0101249	rewired		1	0.0101377	Moran
			1	0.0141379	rewired		1	0.0610421	Moran
			1	0.0148397	rewired		1	0.0123987	Moran
			1	-0.0235479	rewired		1	-0.0100337	Moran
			1	0.0887566	rewired		1	0.0102253	Moran
			1	0.0360545	rewired		1	-0.0550458	Moran
			1	-0.0171998	rewired		1	0.0204884	Moran
			1	0.0181689	rewired		1	0.00733706	Moran
			1	-0.0262209	rewired		1	0.00206749	Moran
			1	-0.0117574	rewired		1	0.00218054	Moran
			1	-0.00470223	rewired		1	0.0283687	Moran
			1	0.0781345	rewired		1	-0.00881178	Moran
			1	-0.00687126	rewired		1	-0.0347042	Moran
			1	0.0238225	rewired		1	-0.0332633	Moran
			1	0.00201042	rewired		1	-0.000311798	Moran
			1	-0.0468726	rewired		1	-0.0576984	Moran
			1	-0.00873301	rewired		1	0.0343395	Moran
			1	-0.0226181	rewired		1	0.00171227	Moran
			1	0.0285991	rewired		1	-0.104966	Moran
			1	0.0278331	rewired		1	-0.00286078	Moran
			1	0.0238303	rewired		1	0.0350786	Moran
			1	0.00461914	rewired		1	-0.0402663	Moran
			1	0.0171444	rewired		1	0.029403	Moran
			1	0.000817771	rewired		1	0.00136984	Moran
			1	-0.0648675	rewired		1	-0.00628309	Moran
			1	-0.0683329	rewired		1	0.00907982	Moran
			1	0.0267186	rewired		1	0.0672672	Moran
			1	0.0623603	rewired		1	-0.0388092	Moran
			1	0.0436121	rewired		1	-0.0452657	Moran
			1	-0.0288793	rewired		1	0.0278202	Moran
			1	-0.00509586	rewired		1	0.00461639	Moran
			1	0.0425326	rewired		1	0.0641545	Moran
			1	0.0089489	rewired		1	0.0275429	Moran
			1	0.0267209	rewired		1	0.0530004	Moran
			1	0.0857729	rewired		1	-0.0409986	Moran
			1	-0.00768975	rewired		1	0.0136476	Moran
			1	-0.0182416	rewired		1	0.0324368	Moran
			1	-0.0229283	rewired		1	0.0407088	Moran
			1	-0.00221	rewired		1	-0.0612433	Moran
			1	0.0634493	rewired		1	-0.0180324	Moran
			1	0.051557	rewired		1	-0.0813827	Moran
			1	-0.016021	rewired		1	0.0249932	Moran
			1	0.0478167	rewired		1	-0.033038	Moran
			1	-0.00287746	rewired		1	0.0470781	Moran
			1	-0.021629	rewired		1	0.0154922	Moran
			1	0.0563121	rewired		1	0.0334975	Moran
			1	-0.0367177	rewired		1	-0.0122247	Moran
			1	-0.0167633	rewired		1	0.00291653	Moran
			1	-0.0107263	rewired		1	-0.00957258	Moran
			1	-0.00509769	rewired		1	0.0311149	Moran
			1	0.104761	rewired		1	0.010194	Moran
			1	0.0098506	rewired		1	0.0171209	Moran
			1	-0.075217	rewired		1	-0.00916579	Moran
			1	0.0237267	rewired		1	0.00599411	Moran
			1	0.058836	rewired		1	0.0556029	Moran
			1	0.0124833	rewired		1	-0.0296035	Moran
			1	0.00749383	rewired		1	0.00910349	Moran
			1	-0.0423109	rewired		1	-0.00857891	Moran
			1	0.00702655	rewired		1	0.0107264	Moran
			1	-0.0351495	rewired		1	0.012579	Moran
			1	0.0492983	rewired		1	0.0203575	Moran
			1	0.0127362	rewired		1	0.0720315	Moran
			1	0.0580434	rewired		1	-0.014149	Moran
			1	0.0326732	rewired		1	-0.00724178	Moran
			1	0.0183637	rewired		1	-0.0539409	Moran
			1	0.0129279	rewired		1	0.00149551	Moran
			1	-0.000990293	rewired		1	-0.0346095	Moran
			1	-0.00660054	rewired		1	0.0215409	Moran
			1	-0.0039138	rewired		1	0.00667147	Moran
			1	0.00888499	rewired		1	-0.0556202	Moran
			1	-0.0271971	rewired		1	0.0189734	Moran
			1	-0.0215485	rewired		1	-0.0151884	Moran
			1	0.0594134	rewired		1	-0.0602101	Moran
			1	-0.00607831	rewired		1	-0.0163469	Moran
			1	0.0362697	rewired		1	0.00511241	Moran
			1	-0.0336874	rewired		1	0.0365572	Moran
			1	-0.00936524	rewired		1	-0.0343639	Moran
			1	0.0517298	rewired		1	0.0165948	Moran
			1	0.0235717	rewired		1	0.0123531	Moran
			1	-0.00270418	rewired		1	0.0335219	Moran
			1	0.046739	rewired		1	-0.056135	Moran
			1	0.0473797	rewired		1	0.0167035	Moran
			1	-0.0276515	rewired		1	-0.000657225	Moran
			1	0.0153573	rewired		1	0.0184898	Moran
			1	-0.0306289	rewired		1	-0.0412483	Moran
			1	-0.00513975	rewired		1	-0.0597997	Moran
			1	0.0754196	rewired		1	-0.0263127	Moran
			1	-0.0111459	rewired		1	-0.00900801	Moran
			1	-0.00622069	rewired		1	-0.0267571	Moran
			1	0.00422103	rewired		1	0.0404196	Moran
			1	0.0726601	rewired		1	0.0492282	Moran
			1	0.0330569	rewired		1	0.0352933	Moran
			1	0.00857393	rewired		1	-0.0504466	Moran
			1	0.0361405	rewired		1	0.0110485	Moran
			1	0.00639728	rewired		1	-0.00961761	Moran
			1	-0.00314005	rewired		1	0.0401762	Moran
			1	0.0269609	rewired		1	0.0378697	Moran
			1	-0.0347069	rewired		1	-0.0412848	Moran
			1	-0.00390975	rewired		1	-0.0142574	Moran
			1	0.050358	rewired		1	0.0187234	Moran
			1	-0.0210478	rewired		1	-0.0449459	Moran
			1	0.0159963	rewired		1	0.049781	Moran
			1	0.00926673	rewired		1	-0.0836176	Moran
			1	0.0319319	rewired		1	0.00808197	Moran
			1	-0.0175214	rewired		1	-0.0724873	Moran
			1	0.0459927	rewired		1	0.00235881	Moran
			1	-0.0511154	rewired		1	-0.0059841	Moran
			1	0.0663217	rewired		1	0.0291463	Moran
			1	0.00691887	rewired		1	0.0373382	Moran
			1	0.0539361	rewired		1	-0.051453	Moran
			1	0.0169146	rewired		1	-0.0448772	Moran
			1	0.0576504	rewired		1	-0.0202804	Moran
			1	0.0509762	rewired		1	-0.00932804	Moran
			1	0.0169015	rewired		1	-0.0257673	Moran
			1	-0.0312764	rewired		1	0.0013646	Moran
			1	0.0339111	rewired		1	-0.00220739	Moran
			1	0.0260911	rewired		1	-0.0311006	Moran
			1	-0.0265118	rewired		1	-0.0134508	Moran
			1	-0.0380577	rewired		1	0.0169863	Moran
			1	-0.0356428	rewired		1	0.0258374	Moran
			1	0.0330665	rewired		1	-0.0245767	Moran
			1	0.0181698	rewired		1	0.0370645	Moran
			1	0.0133723	rewired		1	-0.0345922	Moran
			1	0.0438173	rewired		1	-0.0293638	Moran
			1	0.01733	rewired		1	-0.0350623	Moran
			1	0.0061161	rewired		1	0.00688697	Moran
			1	-0.010701	rewired		1	-0.0353285	Moran
			1	0.0179857	rewired		1	0.031058	Moran
			1	-0.026426	rewired		1	-0.0129447	Moran
			1	-0.0290152	rewired		1	0.0351153	Moran
			1	-0.0454519	rewired		1	-0.0265454	Moran
			1	0.0156166	rewired		1	0.0236119	Moran
			1	0.055719	rewired		1	0.0318157	Moran
			1	-0.00835264	rewired		1	-0.0589486	Moran
			1	0.0162012	rewired		1	-0.00626729	Moran
			1	-0.0184416	rewired		1	-0.0242848	Moran
			1	-0.00749281	rewired		1	-0.0235323	Moran
			1	-0.021135	rewired		1	0.0526173	Moran
			1	0.0118142	rewired		1	0.0071118	Moran
			1	-0.0397287	rewired		1	-0.049109	Moran
			1	0.0530985	rewired		1	0.0310431	Moran
			1	0.0406092	rewired		1	-0.0551311	Moran
			1	-0.00834204	rewired		1	0.0105612	Moran
			1	-0.0202594	rewired		1	0.0168435	Moran
			1	-0.0649181	rewired		1	-0.0653076	Moran
			1	-0.030076	rewired		1	-0.00858498	Moran
			1	0.0456548	rewired		1	0.00697581	Moran
			1	0.00218882	rewired		1	-0.0664308	Moran
			1	-0.0136855	rewired		1	-0.0444155	Moran
			1	0.00248299	rewired		1	0.000946883	Moran
			1	0.0428964	rewired		1	0.00620153	Moran
			1	-0.0187141	rewired		1	0.00930021	Moran
			1	-0.0205261	rewired		1	-0.0184348	Moran
			1	0.0163481	rewired		1	-0.0099116	Moran
			1	0.0251309	rewired		1	0.0214536	Moran
			1	0.0854868	rewired		1	-0.0255076	Moran
			1	0.00873047	rewired		1	0.0120645	Moran
			1	0.015558	rewired		1	-0.00868236	Moran
			1	0.0108531	rewired		1	0.0383631	Moran
			1	0.0684141	rewired		1	0.00989404	Moran
			1	0.0690231	rewired		1	-0.061508	Moran
			1	0.01299	rewired		1	0.00996719	Moran
			1	-0.00267607	rewired		1	-0.0500672	Moran
			1	0.0300289	rewired		1	-0.0160392	Moran
			1	-0.024802	rewired		1	0.0353234	Moran
			1	0.00244898	rewired		1	0.0507503	Moran
			1	0.0365004	rewired		1	-0.0194329	Moran
			1	0.0470177	rewired		1	0.0412503	Moran
			1	0.0865474	rewired		1	-0.000454263	Moran
			1	0.00418381	rewired		1	0.0654315	Moran
			1	-0.00806583	rewired		1	0.0310348	Moran
			1	0.0876795	rewired		1	0.00082398	Moran
			1	0.0432873	rewired		1	0.00399367	Moran
			1	0.0382282	rewired		1	-0.0208972	Moran
			1	0.0384489	rewired		1	-0.0453018	Moran
			1	-0.00452708	rewired		1	0.00267656	Moran
			1	-0.00967943	rewired		1	0.0143624	Moran
			1	0.0330676	rewired		1	-0.0248313	Moran
			1	0.0536962	rewired		1	0.0272216	Moran
			1	0.0301997	rewired		1	0.082023	Moran
			1	-0.0636405	rewired		1	-0.0282543	Moran
			1	0.0582615	rewired		1	-0.0186105	Moran
			1	-0.0441047	rewired		1	-0.0325865	Moran
			1	-0.00926203	rewired		1	0.0371361	Moran
			1	-0.0279971	rewired		1	-0.0278386	Moran
			1	0.0076983	rewired		1	0.0734036	Moran
			1	-0.00964077	rewired		1	-0.0488376	Moran
			1	0.0174534	rewired		1	-0.0512196	Moran
			1	-0.0249716	rewired		1	0.00193126	Moran
			1	-0.0716643	rewired		1	-0.0453125	Moran
			1	-0.0150874	rewired		1	-0.100283	Moran
			1	0.0232617	rewired		1	0.0593614	Moran
			1	0.0159153	rewired		1	-0.0113227	Moran
			1	0.0107136	rewired		1	-0.0506077	Moran
			1	0.0178979	rewired		1	0.0396398	Moran
			1	-0.0497078	rewired		1	-0.0384408	Moran
			1	0.0366241	rewired		1	-0.000653377	Moran
			1	0.000163071	rewired		1	-0.02853	Moran
			1	0.0200633	rewired		1	0.0023413	Moran
			1	0.0208444	rewired		1	0.0149371	Moran
			1	0.0770735	rewired		1	0.0158741	Moran
			1	0.0651392	rewired		1	-0.0305794	Moran
			1	-0.0147541	rewired		1	-0.00265603	Moran
			1	0.00838986	rewired		1	-0.0908975	Moran
			1	0.00143773	rewired		1	0.0575329	Moran
			1	0.058658	rewired		1	-0.00377576	Moran
			1	-0.0130924	rewired		1	0.0252045	Moran
			1	0.0334238	rewired		1	-0.0567537	Moran
			1	-0.0188811	rewired		1	0.0262899	Moran
			1	0.0261477	rewired		1	0.00282419	Moran
			1	0.00270147	rewired		1	0.029196	Moran
			1	0.032633	rewired		1	-0.0250025	Moran
			1	-0.0233046	rewired		1	0.0446154	Moran
			1	-0.000796868	rewired		1	-0.0145345	Moran
			1	0.0190613	rewired		1	0.00663092	Moran
			1	0.0128385	rewired		1	0.0434801	Moran
			1	-0.0248873	rewired		1	0.0234984	Moran
			1	-0.0173757	rewired		1	0.0270597	Moran
			1	-0.0656086	rewired		1	0.0535284	Moran
			1	-0.0127809	rewired		1	-0.0494778	Moran
			1	-0.0405242	rewired		1	-0.0148387	Moran
			1	-0.00984362	rewired		1	-0.0439108	Moran
			1	0.00177233	rewired		1	-0.00202973	Moran
			1	0.00152923	rewired		1	-0.0485109	Moran
			1	0.039218	rewired		1	-0.018643	Moran
			1	-0.0287533	rewired		1	0.00885597	Moran
			1	0.0217339	rewired		1	0.0162075	Moran
			1	0.0224735	rewired		1	0.0193625	Moran
			1	0.0170152	rewired		1	-0.0284926	Moran
			1	-0.00585854	rewired		1	0.0536846	Moran
			1	0.00596724	rewired		1	-0.00431834	Moran
			1	0.0153614	rewired		1	-0.00619711	Moran
			1	0.0260348	rewired		1	0.00379586	Moran
			1	0.00145851	rewired		1	0.00177557	Moran
			1	7.53642e-05	rewired		1	-0.0110651	Moran
			1	-0.0138229	rewired		1	-0.055898	Moran
			1	0.0503735	rewired		1	-0.0280328	Moran
			1	0.0275117	rewired		1	0.0719656	Moran
			1	0.0335043	rewired		1	-0.00563068	Moran
			1	0.0318333	rewired		1	-0.0445008	Moran
			1	-0.0120258	rewired		1	-0.0242962	Moran
			1	0.0498221	rewired		1	-0.0270279	Moran
			1	0.0395226	rewired		1	-0.0558159	Moran
			1	0.0230703	rewired		1	0.0157698	Moran
			1	0.0659775	rewired		1	-0.0371507	Moran
			1	0.02067	rewired		1	0.0189438	Moran
			1	0.0206781	rewired		1	-0.0414204	Moran
			1	-0.0367696	rewired		1	0.0245463	Moran
			1	0.00226957	rewired		1	0.0135634	Moran
			1	-0.0633763	rewired		1	0.0476823	Moran
			1	0.054869	rewired		1	-0.0245651	Moran
			1	0.0436233	rewired		1	-0.0436209	Moran
			1	0.0266988	rewired		1	0.00751057	Moran
			1	0.00328211	rewired		1	-0.0244707	Moran
			1	-0.0158512	rewired		1	-0.011188	Moran
			1	-0.048099	rewired		1	0.0117922	Moran
			1	-0.019815	rewired		1	-0.0179941	Moran
			1	0.00111176	rewired		1	-0.0382353	Moran
			1	-0.0521331	rewired		1	-0.034098	Moran
			1	0.0328036	rewired		1	-0.0249417	Moran
			1	3.51438e-05	rewired		1	-0.00724439	Moran
			1	-0.00902724	rewired		1	-0.0528362	Moran
			1	-0.0135955	rewired		1	0.0084628	Moran
			1	-0.0406856	rewired		1	-0.0108741	Moran
			1	0.0442784	rewired		1	0.0147708	Moran
			1	0.00418976	rewired		1	0.00572254	Moran
			1	-0.0513339	rewired		1	0.0546707	Moran
			1	0.0119471	rewired		1	0.000823957	Moran
			1	-0.0101132	rewired		1	0.0244705	Moran
			1	0.0327661	rewired		1	-0.00972525	Moran
			1	0.0519181	rewired		1	-0.0638977	Moran
			1	0.00773577	rewired		1	-0.0401662	Moran
			1	0.0106868	rewired		1	0.00161117	Moran
			1	0.014157	rewired		1	-0.0156541	Moran
			1	0.0395742	rewired		1	-0.000609287	Moran
			1	0.0420464	rewired		1	0.0213757	Moran
			1	0.0323762	rewired		1	-0.0298499	Moran
			1	0.0157757	rewired		1	-0.0315376	Moran
			1	0.0609291	rewired		1	-0.0311065	Moran
			1	0.0778101	rewired		1	-0.000338268	Moran
			1	-0.00556957	rewired		1	-0.0133605	Moran
			1	0.0281729	rewired		1	-0.0551809	Moran
			1	0.0480042	rewired		1	-0.00551859	Moran
			1	0.0275683	rewired		1	-0.0310431	Moran
			1	0.0216267	rewired		1	0.0159355	Moran
			1	0.0143753	rewired		1	0.0523771	Moran
			1	0.0262492	rewired		1	0.0352627	Moran
			1	-0.0312243	rewired		1	-0.052736	Moran
			1	0.0167167	rewired		1	-0.00375781	Moran
			1	0.00242174	rewired		1	-0.0206064	Moran
			1	0.112122	rewired		1	0.0107057	Moran
			1	0.0195752	rewired		1	0.00683372	Moran
			1	0.0247153	rewired		1	-0.00511717	Moran
			1	-0.0128166	rewired		1	0.0504408	Moran
			1	-0.011897	rewired		1	0.0208756	Moran
			1	0.0119186	rewired		1	-0.0488978	Moran
			1	-0.000415174	rewired		1	0.0220965	Moran
			1	-0.011011	rewired		1	-0.00165128	Moran
			1	0.0272482	rewired		1	-0.00254145	Moran
			1	-0.0218499	rewired		1	0.0199521	Moran
			1	0.0075952	rewired		1	-0.0106516	Moran
			1	0.0688806	rewired		1	-0.13254	Moran
			1	0.00690405	rewired		1	-0.0135138	Moran
			1	-0.05375	rewired		1	-0.0151808	Moran
			1	0.0464169	rewired		1	-0.00178454	Moran
			1	-0.0388898	rewired		1	0.0203374	Moran
			1	-0.0525111	rewired		1	-0.031815	Moran
			1	0.0619466	rewired		1	-0.039613	Moran
			1	0.0734316	rewired		1	-0.0524344	Moran
			1	0.0141699	rewired		1	0.0260338	Moran
			1	0.00641825	rewired		1	0.00407789	Moran
			1	0.0193561	rewired		1	0.0238375	Moran
			1	0.0473902	rewired		1	-0.00537171	Moran
			1	0.00973169	rewired		1	0.0447423	Moran
			1	0.0461937	rewired		1	0.0128244	Moran
			1	-0.053228	rewired		1	-0.0214082	Moran
			1	-0.00755738	rewired		1	0.00843749	Moran
			1	-0.0161917	rewired		1	-0.0688629	Moran
			1	0.0195218	rewired		1	0.0263522	Moran
			1	0.0578967	rewired		1	0.0323787	Moran
			1	0.0232996	rewired		1	0.0270057	Moran
			1	0.0240974	rewired		1	0.0205335	Moran
			1	0.0194752	rewired		1	-0.00785026	Moran
			1	-0.00332053	rewired		1	-0.0346096	Moran
			1	0.031843	rewired		1	-0.0284739	Moran
			1	0.0516317	rewired		1	0.0746964	Moran
			1	-0.0476598	rewired		1	0.00296415	Moran
			1	-0.0545654	rewired		1	0.014205	Moran
			1	-0.0443193	rewired		1	-0.0693114	Moran
			1	0.0474822	rewired		1	0.0144726	Moran
			1	0.0443037	rewired		1	0.00849517	Moran
			1	0.00820256	rewired		1	-0.0292789	Moran
			1	0.0132741	rewired		1	-0.000817318	Moran
			1	0.00963497	rewired		1	0.0524201	Moran
			1	0.0320072	rewired		1	0.0389702	Moran
			1	0.016014	rewired		1	0.0349124	Moran
			1	0.0479587	rewired		1	0.00975672	Moran
			1	-0.0129708	rewired		1	-0.036688	Moran
			1	0.118253	rewired		1	-0.0330535	Moran
			1	0.0658744	rewired		1	0.0307612	Moran
			1	0.045413	rewired		1	0.0570349	Moran
			1	0.00931474	rewired		1	-0.0298275	Moran
			1	-0.0168641	rewired		1	0.0384279	Moran
			1	0.0324719	rewired		1	-0.000656604	Moran
			1	-0.00505785	rewired		1	-0.01142	Moran
			1	0.0158719	rewired		1	-0.0204317	Moran
			1	-0.0276834	rewired		1	-0.0228778	Moran
			1	0.0358774	rewired		1	-0.0143214	Moran
			1	0.0809899	rewired		1	-0.0118515	Moran
			1	-0.0203572	rewired		1	0.0417069	Moran
			1	-0.0448238	rewired		1	-0.0145924	Moran
			1	0.0425452	rewired		1	0.0212637	Moran
			1	0.00243024	rewired		1	0.0242884	Moran
			1	0.0395723	rewired		1	0.0276794	Moran
			1	0.0468275	rewired		1	-0.0150658	Moran
			1	-0.0191337	rewired		1	0.0621992	Moran
			1	0.0374329	rewired		1	-0.019211	Moran
			1	0.0214401	rewired		1	0.0307261	Moran
			1	-0.00030249	rewired		1	-0.0349861	Moran
			1	0.00900076	rewired		1	-0.0106133	Moran
			1	0.0417985	rewired		1	0.00618862	Moran
			1	-0.00453267	rewired		1	-0.0208798	Moran
			1	-0.0328265	rewired		1	0.0156477	Moran
			1	0.0277541	rewired		1	-0.00635216	Moran
			1	-0.0241212	rewired		1	0.0294065	Moran
			1	-0.0249803	rewired		1	-0.00520678	Moran
			1	0.0081545	rewired		1	0.00525161	Moran
			1	0.0359986	rewired		1	-0.0121787	Moran
			1	0.0428519	rewired		1	0.0472769	Moran
			1	-0.0229374	rewired		1	-0.00123998	Moran
			1	-0.0313454	rewired		1	-0.0109664	Moran
			1	0.00123664	rewired		1	0.0103575	Moran
			1	0.0250066	rewired		1	0.0586046	Moran
			1	0.0648914	rewired		1	0.0519765	Moran
			1	0.00197208	rewired		1	-0.0131693	Moran
			1	0.0179187	rewired		1	0.0772669	Moran
			1	0.0280956	rewired		1	-0.00348169	Moran
			1	-0.000986651	rewired		1	-0.0101646	Moran
			1	0.030844	rewired		1	0.0121039	Moran
			1	-0.0169682	rewired		1	-0.0180917	Moran
			1	0.00827046	rewired		1	-0.0542575	Moran
			1	0.0409115	rewired		1	0.00476294	Moran
			1	0.0683959	rewired		1	-0.0461416	Moran
			1	-0.0036932	rewired		1	-0.00964697	Moran
			1	-0.01608	rewired		1	-0.0514435	Moran
			1	0.0745698	rewired		1	-0.0794203	Moran
			1	0.0407012	rewired		1	-0.0321284	Moran
			1	0.038749	rewired		1	-0.0103569	Moran
			1	-0.0096727	rewired		1	0.0217293	Moran
			1	-0.0171385	rewired		1	0.00282104	Moran
			1	0.0388606	rewired		1	-0.0466648	Moran
			1	-0.0773494	rewired		1	-0.0346169	Moran
			1	-0.00909171	rewired		1	0.0203581	Moran
			1	-0.0152058	rewired		1	-0.0152057	Moran
			1	0.030678	rewired		1	0.00567639	Moran
			1	0.0252747	rewired		1	-0.0485715	Moran
			1	0.0513959	rewired		1	0.0627626	Moran
			1	0.0132917	rewired		1	0.015661	Moran
			1	0.0444308	rewired		1	0.00541172	Moran
			1	-0.0209173	rewired		1	0.019143	Moran
			1	0.025611	rewired		1	-0.0352109	Moran
			1	-0.0239004	rewired		1	-0.00951161	Moran
			1	0.00138495	rewired		1	-0.0185318	Moran
			1	-0.0136095	rewired		1	0.0168041	Moran
			1	-0.0571426	rewired		1	0.00491027	Moran
			1	0.0546894	rewired		1	-0.0124711	Moran
			1	0.00885339	rewired		1	-0.0351766	Moran
			1	0.0626973	rewired		1	0.06054	Moran
			1	0.0057772	rewired		1	0.0224456	Moran
			1	-0.0362061	rewired		1	-0.00851935	Moran
			1	0.0700956	rewired		1	-0.0292371	Moran
			1	0.0134005	rewired		1	0.0104186	Moran
			1	0.0336896	rewired		1	0.0151001	Moran
			1	0.0327608	rewired		1	-0.00902197	Moran
			1	0.0126128	rewired		1	0.0154678	Moran
			1	0.0294406	rewired		1	0.0228913	Moran
			1	-0.0232048	rewired		1	0.014759	Moran
			1	-0.0180011	rewired		1	-0.0188704	Moran
			1	-0.0727633	rewired		1	-0.00225659	Moran
			1	0.0187607	rewired		1	0.0245878	Moran
			1	0.0606788	rewired		1	-0.0471826	Moran
			1	-0.0771538	rewired		1	0.00800836	Moran
			1	0.0479305	rewired		1	0.0526305	Moran
			1	0.0239269	rewired		1	-0.0165457	Moran
			1	-0.0287229	rewired		1	-0.0123296	Moran
			1	-0.0162385	rewired		1	0.0461272	Moran
			1	0.0293734	rewired		1	0.0178282	Moran
			1	-0.0509113	rewired		1	-0.0290936	Moran
			1	-0.0225508	rewired		1	-0.0260853	Moran
			1	0.0837071	rewired		1	0.0289215	Moran
			1	-0.019487	rewired		1	0.00548962	Moran
			1	-0.0312512	rewired		1	0.00692006	Moran
			1	0.014071	rewired		1	0.0303006	Moran
			1	-0.0139607	rewired		1	0.0787537	Moran
			1	-0.0183533	rewired		1	0.00885545	Moran
			1	-0.0145279	rewired		1	0.0544873	Moran
			1	-0.0155972	rewired		1	-0.0324861	Moran
			1	0.0022234	rewired		1	-0.0282166	Moran
			1	0.0401827	rewired		1	0.040458	Moran
			1	-0.0638033	rewired		1	0.00999504	Moran
			1	0.0430646	rewired		1	-0.0253794	Moran
			1	0.0355182	rewired		1	0.0263631	Moran
			1	0.0122371	rewired		1	0.00958406	Moran
			1	0.00860053	rewired		1	-0.00403398	Moran
			1	0.0499095	rewired		1	0.0370408	Moran
			1	-0.0016874	rewired		1	0.0242581	Moran
			1	0.0199795	rewired		1	-0.0360307	Moran
			1	-0.0526274	rewired		1	-0.0388405	Moran
			1	0.0174529	rewired		1	0.00136042	Moran
			1	0.029823	rewired		1	-0.0491537	Moran
			1	-0.0270689	rewired		1	0.0555889	Moran
			1	-0.0214105	rewired		1	0.0363816	Moran
			1	0.00850804	rewired		1	-0.038749	Moran
			1	0.0550597	rewired		1	-0.0368886	Moran
			1	0.0637596	rewired		1	-0.0151258	Moran
			1	-0.0592247	rewired		1	0.0258755	Moran
			1	0.0425143	rewired		1	-0.00690893	Moran
			1	0.0473049	rewired		1	0.00914487	Moran
			1	-0.0233163	rewired		1	0.00214923	Moran
			1	-0.0045286	rewired		1	-0.036794	Moran
			1	0.0407808	rewired		1	-0.0151767	Moran
			1	0.0110408	rewired		1	0.0635337	Moran
			1	0.0551661	rewired		1	0.00680565	Moran
			1	0.0267318	rewired		1	0.00102746	Moran
			1	-0.0298787	rewired		1	0.00536167	Moran
			1	-0.0075802	rewired		1	0.0358179	Moran
			1	-0.0451887	rewired		1	-0.0385377	Moran
			1	-0.0148185	rewired		1	-0.0276229	Moran
			1	-0.0253065	rewired		1	-0.0633605	Moran
			1	0.0312785	rewired		1	-0.039741	Moran
			1	-0.0136255	rewired		1	0.0243085	Moran
			1	0.0281781	rewired		1	0.0141361	Moran
			1	-0.00364362	rewired		1	0.0139657	Moran
			1	0.0115867	rewired		1	0.000546075	Moran
			1	0.0371693	rewired		1	-0.00804434	Moran
			1	0.0206641	rewired		1	0.000179922	Moran
			1	-0.0571499	rewired		1	-0.0440525	Moran
			1	0.0166885	rewired		1	0.0340829	Moran
			1	0.0184467	rewired		1	0.0305165	Moran
			1	0.0322701	rewired		1	0.00441152	Moran
			1	-0.0082245	rewired		1	-0.0192673	Moran
			1	0.0399561	rewired		1	-0.0361424	Moran
			1	0.0262092	rewired		1	0.0428007	Moran
			1	0.0308147	rewired		1	-0.0305468	Moran
			1	0.0419422	rewired		1	-0.0103264	Moran
			1	-0.0445705	rewired		1	-0.043071	Moran
			1	0.0051129	rewired		1	0.0387752	Moran
			1	0.0174999	rewired		1	-0.00860767	Moran
			1	0.0469821	rewired		1	-0.0120601	Moran
			1	0.0794421	rewired		1	-0.00520648	Moran
			1	0.00824831	rewired		1	0.0554684	Moran
			1	0.00928907	rewired		1	-0.047114	Moran
			1	0.0348711	rewired		1	-0.00141481	Moran
			1	0.0131713	rewired		1	0.0434417	Moran
			1	0.00825825	rewired		1	-0.0471764	Moran
			1	0.0212077	rewired		1	0.00639288	Moran
			1	-0.0106999	rewired		1	0.017061	Moran
			1	0.0651873	rewired		1	-0.0166928	Moran
			1	0.0224561	rewired		1	-0.0235343	Moran
			1	-0.021981	rewired		1	0.051372	Moran
			1	0.00562542	rewired		1	0.0269579	Moran
			1	0.0238789	rewired		1	-0.0541529	Moran
			1	0.0306761	rewired		1	0.0272999	Moran
			1	-0.00278625	rewired		1	0.0150144	Moran
			1	0.0538383	rewired		1	-0.00547626	Moran
			1	-0.0145841	rewired		1	-0.0349986	Moran
			1	-0.016128	rewired		1	-0.028721	Moran
			1	-0.0012007	rewired		1	0.0577688	Moran
			1	-0.0153228	rewired		1	0.0100387	Moran
			1	0.00798856	rewired		1	0.0171625	Moran
			1	0.00738524	rewired		1	-0.00111551	Moran
			1	0.0190359	rewired		1	0.00711355	Moran
			1	-0.0499186	rewired		1	-0.0366956	Moran
			1	0.0230707	rewired		1	-0.0424988	Moran
			1	0.00912321	rewired		1	-0.0427085	Moran
			1	0.00784735	rewired		1	-0.0487047	Moran
			1	0.029494	rewired		1	-0.0417868	Moran
			1	-0.0657672	rewired		1	-0.0201577	Moran
			1	-0.0486318	rewired		1	-0.0165315	Moran
			1	-0.0513649	rewired		1	0.0267134	Moran
			1	0.0240828	rewired		1	0.0194601	Moran
			1	-0.00254041	rewired		1	-0.0252448	Moran
			1	0.0873606	rewired		1	0.0140355	Moran
			1	-0.0189578	rewired		1	0.011494	Moran
			1	-0.00972237	rewired		1	-0.0351408	Moran
			1	0.0113722	rewired		1	-0.0345622	Moran
			1	0.0131831	rewired		1	-0.0120647	Moran
			1	0.00170167	rewired		1	0.0976521	Moran
			1	-0.0357641	rewired		1	-0.0152159	Moran
			1	0.0229224	rewired		1	-0.00441351	Moran
			1	-0.0557238	rewired		1	0.00641309	Moran
			1	-0.00135367	rewired		1	-0.000553688	Moran
			1	0.0228585	rewired		1	0.0469222	Moran
			1	0.019068	rewired		1	-0.00307784	Moran
			1	0.0351408	rewired		1	-0.0236161	Moran
			1	0.0813899	rewired		1	-0.0343815	Moran
			1	0.0686037	rewired		1	-0.0155807	Moran
			1	-0.0143746	rewired		1	-0.0154602	Moran
			1	0.0812589	rewired		1	-0.00624902	Moran
			1	-0.074109	rewired		1	-0.0402226	Moran
			1	0.00346811	rewired		1	-0.0145069	Moran
			1	0.000890633	rewired		1	0.0119061	Moran
			1	0.0375525	rewired		1	0.0357287	Moran
			1	0.00298028	rewired		1	0.0121912	Moran
			1	0.0115481	rewired		1	0.06148	Moran
			1	-0.0207577	rewired		1	0.0412213	Moran
			1	0.0232472	rewired		1	0.0697528	Moran
			1	-0.000763008	rewired		1	-0.0368863	Moran
			1	-0.00683287	rewired		1	0.0431955	Moran
			1	0.0413628	rewired		1	0.0549193	Moran
			1	0.0316308	rewired		1	-0.0097467	Moran
			1	-0.0158505	rewired		1	-0.0626628	Moran
			1	0.000157426	rewired		1	-0.0121328	Moran
			1	-0.00803159	rewired		1	0.0159622	Moran
			1	0.0297208	rewired		1	0.0704631	Moran
			1	0.00270427	rewired		1	-0.0638196	Moran
			1	-0.0453107	rewired		1	-0.055393	Moran
			1	0.00864193	rewired		1	-0.0548191	Moran
			1	-0.0116314	rewired		1	-0.0507918	Moran
			1	0.0513985	rewired		1	-0.0145456	Moran
			1	0.0145155	rewired		1	0.030004	Moran
			1	0.0377477	rewired		1	-0.0121812	Moran
			1	0.0250358	rewired		1	0.0415061	Moran
			1	-0.028051	rewired		1	-0.00599382	Moran
			1	0.0114397	rewired		1	-0.0111943	Moran
			1	0.0241925	rewired		1	0.00900472	Moran
			1	0.0244237	rewired		1	0.0324494	Moran
			1	-0.0090009	rewired		1	-0.0535079	Moran
			1	0.0265378	rewired		1	0.000531353	Moran
			1	-0.0354247	rewired		1	-0.00665502	Moran
			1	0.0215132	rewired		1	0.0074658	Moran
			1	0.00490884	rewired		1	0.0283791	Moran
			1	0.020183	rewired		1	0.0336375	Moran
			1	-0.00672331	rewired		1	0.0294779	Moran
			1	0.0193747	rewired		1	-0.0112497	Moran
			1	-0.0268234	rewired		1	-0.0182667	Moran
			1	-0.0248964	rewired		1	-0.0061398	Moran
			1	0.0229763	rewired		1	0.0636045	Moran
			1	-0.0164882	rewired		1	-0.0071067	Moran
			1	-0.0173537	rewired		1	-0.0317493	Moran
			1	0.0346183	rewired		1	-0.0268612	Moran
			1	0.042177	rewired		1	-0.00248336	Moran
			1	-0.0461901	rewired		1	0.0289295	Moran
			1	0.0133277	rewired		1	-0.00454334	Moran
			1	-0.0233243	rewired		1	0.0245006	Moran
			1	0.0572131	rewired		1	0.0508522	Moran
			1	0.102342	rewired		1	0.0425105	Moran
			1	0.0438268	rewired		1	-0.0559444	Moran
			1	-0.0491965	rewired		1	-0.0229587	Moran
			1	0.0214452	rewired		1	-0.00471654	Moran
			1	0.0527641	rewired		1	0.0488139	Moran
			1	0.0392601	rewired		1	0.0306363	Moran
			1	0.00947108	rewired		1	0.054114	Moran
			1	0.0669158	rewired		1	0.0235603	Moran
			1	-0.000741986	rewired		1	-0.0470185	Moran
			1	0.0535344	rewired		1	-0.03211	Moran
			1	0.0607461	rewired		1	-0.0297566	Moran
			1	0.0194972	rewired		1	0.0145077	Moran
			1	0.0737156	rewired		1	-0.0180398	Moran
			1	0.0384204	rewired		1	0.0603488	Moran
			1	0.0467947	rewired		1	-0.0220077	Moran
			1	0.00986992	rewired		1	-0.0862065	Moran
			1	0.0316034	rewired		1	-0.0157118	Moran
			1	-0.00516401	rewired		1	0.0235636	Moran
			1	0.00138698	rewired		1	0.0300492	Moran
			1	-0.0270748	rewired		1	-0.0215308	Moran
			1	-0.0394962	rewired		1	0.00635751	Moran
			1	0.0446924	rewired		1	0.022404	Moran
			1	0.0206769	rewired		1	-0.013115	Moran
			1	0.00417854	rewired		1	0.0249657	Moran
			1	0.0559727	rewired		1	0.00431435	Moran
			1	0.0339977	rewired		1	0.0416887	Moran
			1	-0.0121152	rewired		1	0.00276065	Moran
			1	0.0233786	rewired		1	0.00272657	Moran
			1	0.0147813	rewired		1	0.0599261	Moran
			1	0.0171146	rewired		1	-0.0292568	Moran
			1	0.00766327	rewired		1	0.0555963	Moran
			1	-0.0134697	rewired		1	-0.0617925	Moran
			1	0.0536026	rewired		1	0.016133	Moran
			1	0.0298548	rewired		1	-0.0564437	Moran
			1	-0.000364387	rewired		1	0.0302741	Moran
			1	0.0256168	rewired		1	-0.0334472	Moran
			1	0.00657014	rewired		1	0.00325417	Moran
			1	0.0479404	rewired		1	0.00272773	Moran
			1	-0.00542333	rewired		1	0.0335221	Moran
			1	0.0567803	rewired		1	-0.0297691	Moran
			1	0.00404083	rewired		1	0.0214574	Moran
			1	0.0349024	rewired		1	0.0155236	Moran
			1	0.0680379	rewired		1	0.0283923	Moran
			1	-0.022153	rewired		1	-0.0482465	Moran
			1	0.0535117	rewired		1	-0.0202257	Moran
			1	0.0540334	rewired		1	0.017288	Moran
			1	-0.068983	rewired		1	0.0606082	Moran
			1	-0.00377925	rewired		1	-0.0112187	Moran
			1	-0.00532726	rewired		1	0.00923063	Moran
			1	0.0200292	rewired		1	0.0017327	Moran
			1	0.0291686	rewired		1	0.0233218	Moran
			1	0.0452499	rewired		1	0.0511347	Moran
			1	0.0110877	rewired		1	0.029041	Moran
			1	0.0367244	rewired		1	0.0255248	Moran
			1	0.00416362	rewired		1	0.0140377	Moran
			1	0.0495466	rewired		1	-0.0151984	Moran
			1	0.00449323	rewired		1	-0.0303675	Moran
			1	-0.0186682	rewired		1	-0.0283324	Moran
			1	0.0170505	rewired		1	-0.0360788	Moran
			1	0.0239044	rewired		1	0.0603689	Moran
			1	0.0139397	rewired		1	0.0385282	Moran
			1	-0.0479416	rewired		1	-0.0530583	Moran
			1	-0.030895	rewired		1	0.0090064	Moran
			1	0.0235337	rewired		1	0.00238745	Moran
			1	0.00507436	rewired		1	-0.0164244	Moran
			1	0.00257292	rewired		1	-0.00705224	Moran
			1	-0.00777216	rewired		1	-0.0818747	Moran
			1	-0.0745303	rewired		1	0.00801087	Moran
			1	-0.0151401	rewired		1	0.0312098	Moran
			1	0.0523369	rewired		1	0.02874	Moran
			1	0.0410061	rewired		1	-0.0300992	Moran
			1	0.0315416	rewired		1	0.00282801	Moran
			1	0.00652569	rewired		1	-0.0296088	Moran
			1	0.0888893	rewired		1	-0.0144718	Moran
			1	0.0402949	rewired		1	0.0224149	Moran
			1	0.0413118	rewired		1	-0.0174706	Moran
			1	-0.020917	rewired		1	-0.0216334	Moran
			1	-0.00773586	rewired		1	0.0300099	Moran
			1	-0.0292207	rewired		1	0.0106125	Moran
			1	0.012537	rewired		1	0.0222983	Moran
			1	-0.0270907	rewired		1	0.00761581	Moran
			1	0.0338611	rewired		1	-0.0279066	Moran
			1	-0.0321162	rewired		1	-0.04342	Moran
			1	0.0150965	rewired		1	-0.0101407	Moran
			1	-0.0185761	rewired		1	-0.00143028	Moran
			1	0.0141873	rewired		1	-0.0434897	Moran
			1	0.00918275	rewired		1	-0.0137842	Moran
			1	-0.00183673	rewired		1	0.00937814	Moran
			1	0.0150866	rewired		1	-0.0388881	Moran
			1	0.00276879	rewired		1	-0.00436605	Moran
			1	0.0494876	rewired		1	0.0148152	Moran
			1	0.0348199	rewired		1	-0.0465224	Moran
			1	-0.0250979	rewired		1	-0.0256158	Moran
			1	0.0252251	rewired		1	-0.0140926	Moran
			1	0.011098	rewired		1	0.0375158	Moran
			1	0.0373246	rewired		1	0.0209592	Moran
			1	0.0607653	rewired		1	0.0289377	Moran
			1	0.0576666	rewired		1	-0.00143566	Moran
			1	-0.0388324	rewired		1	0.0467969	Moran
			1	0.123432	rewired		1	-0.00779736	Moran
			1	-0.043684	rewired		1	-0.0464705	Moran
			1	0.00802044	rewired		1	-0.0822153	Moran
			1	0.0133012	rewired		1	0.00511818	Moran
			1	0.0584451	rewired		1	0.0479369	Moran
			1	-0.0337222	rewired		1	-0.0138335	Moran
			1	0.0598115	rewired		1	0.0173287	Moran
			1	-0.0839759	rewired		1	0.0163009	Moran
			1	0.0109184	rewired		1	-0.0903215	Moran
			1	0.00773866	rewired		1	-0.00107968	Moran
			1	0.00446723	rewired		1	0.02166	Moran
			1	-0.00633227	rewired		1	0.0952825	Moran
			1	0.0588307	rewired		1	0.0345648	Moran
			1	0.0367291	rewired		1	0.0250287	Moran
			1	0.0631996	rewired		1	-0.0257088	Moran
			1	-0.0365085	rewired		1	0.00543287	Moran
			1	-0.0125039	rewired		1	0.00414888	Moran
			1	0.0295741	rewired		1	-0.0486429	Moran
			1	-0.0374711	rewired		1	0.0308567	Moran
			1	-0.0190197	rewired		1	-0.011369	Moran
			1	0.0241821	rewired		1	0.0362453	Moran
			1	0.0364311	rewired		1	-0.0306361	Moran
			1	0.0417452	rewired		1	-5.63269e-05	Moran
			2	0.105505	rewired		2	0.216329	Moran
			2	0.19627	rewired		2	-0.0430274	Moran
			2	0.0753244	rewired		2	0.255615	Moran
			2	0.14754	rewired		2	0.299811	Moran
			2	0.225287	rewired		2	0.0126109	Moran
			2	0.0908401	rewired		2	0.335632	Moran
			2	0.178608	rewired		2	0.238615	Moran
			2	0.0683517	rewired		2	0.141723	Moran
			2	0.0638061	rewired		2	-0.0655058	Moran
			2	0.0174413	rewired		2	0.153614	Moran
			2	0.0519338	rewired		2	0.0565814	Moran
			2	-0.0190275	rewired		2	0.127062	Moran
			2	0.104561	rewired		2	0.165269	Moran
			2	0.131358	rewired		2	0.0168467	Moran
			2	0.0167422	rewired		2	0.13683	Moran
			2	0.032903	rewired		2	0.0864944	Moran
			2	0.0513449	rewired		2	0.387148	Moran
			2	0.11849	rewired		2	0.137181	Moran
			2	0.150913	rewired		2	-0.0822877	Moran
			2	-0.0299385	rewired		2	0.293885	Moran
			2	0.11122	rewired		2	0.0803964	Moran
			2	0.0313342	rewired		2	-0.109832	Moran
			2	0.0815935	rewired		2	0.0550106	Moran
			2	0.0232571	rewired		2	0.19527	Moran
			2	0.0765506	rewired		2	-0.050091	Moran
			2	0.0843661	rewired		2	0.319647	Moran
			2	0.00629482	rewired		2	-0.0336002	Moran
			2	0.121388	rewired		2	0.0312517	Moran
			2	0.0532806	rewired		2	0.11391	Moran
			2	0.100193	rewired		2	0.305881	Moran
			2	0.100232	rewired		2	-0.0652712	Moran
			2	0.0921794	rewired		2	0.0776562	Moran
			2	0.236881	rewired		2	0.343921	Moran
			2	0.0743008	rewired		2	0.235496	Moran
			2	0.101587	rewired		2	-0.0351317	Moran
			2	0.0629074	rewired		2	0.297788	Moran
			2	0.0596685	rewired		2	0.0709867	Moran
			2	0.0579801	rewired		2	0.170082	Moran
			2	0.0702967	rewired		2	-0.0552747	Moran
			2	0.0448046	rewired		2	0.29962	Moran
			2	0.119098	rewired		2	0.155259	Moran
			2	0.0559754	rewired		2	0.0746863	Moran
			2	0.0852982	rewired		2	0.0956878	Moran
			2	0.0257997	rewired		2	0.0758117	Moran
			2	0.102974	rewired		2	-0.0569772	Moran
			2	0.18455	rewired		2	-0.109744	Moran
			2	0.0341684	rewired		2	0.194057	Moran
			2	0.0213301	rewired		2	0.0619426	Moran
			2	0.170932	rewired		2	0.154724	Moran
			2	0.125286	rewired		2	-0.0108593	Moran
			2	0.171587	rewired		2	0.0934835	Moran
			2	0.0730611	rewired		2	0.286478	Moran
			2	0.0382443	rewired		2	0.410101	Moran
			2	0.00711054	rewired		2	0.266218	Moran
			2	0.179263	rewired		2	0.451195	Moran
			2	0.082963	rewired		2	0.0595702	Moran
			2	0.000336344	rewired		2	0.348896	Moran
			2	0.103954	rewired		2	0.156986	Moran
			2	0.0786941	rewired		2	0.13038	Moran
			2	0.184032	rewired		2	0.161969	Moran
			2	0.157173	rewired		2	0.312054	Moran
			2	-0.0132472	rewired		2	0.355451	Moran
			2	0.162682	rewired		2	0.279234	Moran
			2	0.210912	rewired		2	0.0778816	Moran
			2	0.0428658	rewired		2	0.334098	Moran
			2	0.050906	rewired		2	0.397861	Moran
			2	0.0281398	rewired		2	-0.0930879	Moran
			2	0.0892741	rewired		2	0.203622	Moran
			2	-0.000909861	rewired		2	0.130095	Moran
			2	0.025342	rewired		2	0.277055	Moran
			2	0.0766402	rewired		2	0.376206	Moran
			2	0.0111185	rewired		2	0.460782	Moran
			2	0.028787	rewired		2	0.350251	Moran
			2	0.0235751	rewired		2	-0.0232061	Moran
			2	0.108213	rewired		2	-0.00246999	Moran
			2	0.0325816	rewired		2	-0.100918	Moran
			2	0.0658665	rewired		2	-0.063419	Moran
			2	0.109315	rewired		2	0.112848	Moran
			2	0.118654	rewired		2	0.295659	Moran
			2	0.150407	rewired		2	0.0893306	Moran
			2	0.0591276	rewired		2	0.530848	Moran
			2	0.165964	rewired		2	0.133446	Moran
			2	0.0163411	rewired		2	-0.0595169	Moran
			2	0.0125078	rewired		2	-0.0528063	Moran
			2	0.144209	rewired		2	0.258041	Moran
			2	0.163668	rewired		2	0.160856	Moran
			2	0.139819	rewired		2	0.0848216	Moran
			2	0.0452876	rewired		2	0.303704	Moran
			2	0.117195	rewired		2	0.209308	Moran
			2	0.198692	rewired		2	0.0541006	Moran
			2	0.0841634	rewired		2	-0.0355267	Moran
			2	0.0160047	rewired		2	0.240379	Moran
			2	0.176737	rewired		2	0.0711457	Moran
			2	-0.0336424	rewired		2	0.0172832	Moran
			2	0.0987967	rewired		2	-0.0576146	Moran
			2	0.119337	rewired		2	0.0743845	Moran
			2	0.11155	rewired		2	0.0471621	Moran
			2	-0.0221308	rewired		2	0.380729	Moran
			2	0.136995	rewired		2	0.045134	Moran
			2	0.192593	rewired		2	-0.0379962	Moran
			2	0.0770601	rewired		2	0.0267487	Moran
			2	0.107718	rewired		2	0.159339	Moran
			2	0.10202	rewired		2	0.10073	Moran
			2	0.0775473	rewired		2	-0.110873	Moran
			2	0.0281551	rewired		2	0.156959	Moran
			2	0.0010043	rewired		2	0.0551203	Moran
			2	0.136501	rewired		2	0.283267	Moran
			2	0.108106	rewired		2	0.134381	Moran
			2	0.101295	rewired		2	0.222267	Moran
			2	0.0023767	rewired		2	0.1182	Moran
			2	0.0587777	rewired		2	0.104304	Moran
			2	0.136523	rewired		2	0.185308	Moran
			2	-0.0238395	rewired		2	0.240519	Moran
			2	0.0657567	rewired		2	0.168171	Moran
			2	0.0567289	rewired		2	-0.0629468	Moran
			2	0.0792542	rewired		2	0.32393	Moran
			2	-0.00401361	rewired		2	0.0768253	Moran
			2	0.0111021	rewired		2	0.506504	Moran
			2	0.115039	rewired		2	0.149056	Moran
			2	0.0796117	rewired		2	-0.0374787	Moran
			2	0.0396685	rewired		2	0.484777	Moran
			2	0.212652	rewired		2	0.506428	Moran
			2	0.11246	rewired		2	-0.0114315	Moran
			2	0.194948	rewired		2	0.393904	Moran
			2	0.0836848	rewired		2	-0.100645	Moran
			2	0.126556	rewired		2	0.46648	Moran
[truncated: 53,874 more rows]

## Sheet: Fig. S6
Fig. S6a CC eigenmodes
[truncated: 55,059 more rows]
[truncated: 6 more columns]

## Sheet: Fig. S7
The correlation matrix between CC and SC eigenmodes
[truncated: 56 more rows]
[truncated: 6 more columns]

[truncated: 8 more sheets: Fig. S8, Fig. S9, Fig. S10, Fig. S11, Fig. S12, Fig. S13, Fig. S15, Table S1]
